# Supplementary material for: 2-[5-(2,3-Di­meth­oxy­naphthalen-1-yl)-4,5-di­hydro-1H-pyrazol-3-yl]-3-meth­oxy­phenol
Source: IUCrdata. 2023 Aug 10;8(Pt 8):x230668. doi: 10.1107/S2414314623006685 (PMC10483541; doi:10.1107/S2414314623006685)
Supplement: Supplementary file 1 [file x-08-x230668-sup1.cif]

##############################################################################
#                                                                            #
# This CIF contains the data for a data article accepted for                 #
# publication in IUCrData. It conforms to the requirements of                #
# Notes for Authors for IUCrData, and has been                               #
# peer reviewed under the auspices of IUCrData.                              #
#                                                                            #
# Full details of the Crystallographic Information File format               #
# are given in the paper "The Crystallographic Information File (CIF):       #
# a New Standard Archive File for Crystallography" by S. R. Hall, F. H.      #
# Allen and I. D. Brown [Acta Cryst. (1991), A47, 655-685].                  #
#                                                                            #
# The current version of the core CIF dictionary is obtainable from          #
# ftp://ftp.iucr.org/pub/cif_core.dic.                                       #
#                                                                            #
# Software is freely available for graphical display of the structure(s)     #
# in this CIF. For information consult the CIF software page                 #
# http://www.iucr.org/resources/cif/software.                                #
#                                                                            #
# This file may be used for bona fide research purposes within the           #
# scientific community so long as proper attribution is given to the data    # 
# article from which it was obtained.                                        #
#                                                                            #
##############################################################################
data_I
_audit_creation_method     SHELXTL
_journal_date_recd_electronic     2023-07-28
_journal_date_accepted     2023-08-01
_journal_name_full     'IUCrData'
_journal_year     2023
_journal_volume     8
_journal_issue      8
_journal_page_first     0
_journal_page_last     0
_journal_paper_category     HO
_journal_paper_doi     10.1107/S2414314623006685
_journal_coeditor_code     HB4442
_publ_contact_author_name     'Jiha Sung'
_publ_contact_author_address
;
Department of Applied Chemistry,
Dongduk Women's University,
Seoul 136-714, Republic of Korea
;
_publ_contact_author_email     'dddklab@gmail.com'
_publ_contact_author_fax     ?
_publ_contact_author_phone     '82-2-940-4512'
_publ_section_title
;\
2-[5-(2,3-Dimethoxynaphthalen-1-yl)-4,5-dihydro-1<i>H</i>-pyrazol-3-yl]-3-\
methoxyphenol
;
loop_
    _publ_author_name
    _publ_author_footnote
    _publ_author_address
    'Sung, Jiha' .
;
Department of Applied Chemistry,
Dongduk Women's University,
Seoul 136-714, Republic of Korea
;
_publ_section_synopsis
;
In the title compound, the central pyrazoline ring subtends dihedral angles of
4.61 (1) and 87.31 (1)\% with the pendant benzene ring and naphthalene ring
system, respectively.  In the crystal, inversion dimers formed by pairwise weak
N---H...N hydrogen bonds are linked by pairwise C---H...O hydrogen bonds into
[100] chains.
;
_chemical_name_systematic
;\
2-[5-(2,3-Dimethoxynaphthalen-1-yl)-4,5-dihydro-1<i>H</i>-pyrazol-3-yl]-\
3-methoxyphenol
;
_chemical_name_common     ?
_chemical_formula_moiety     'C22 H22 N2 O4'
_chemical_formula_sum     'C22 H22 N2 O4'
_chemical_formula_iupac     'C22 H22 N2 O4'
_chemical_formula_weight     378.42
_chemical_melting_point     ?
_symmetry_cell_setting     monoclinic
_symmetry_space_group_name_H-M     P21/n
_symmetry_space_group_name_Hall     '-P 2yn'
loop_
    _symmetry_equiv_pos_as_xyz
    'x, y, z'
    '-x+1/2, y+1/2, -z+1/2'
    '-x, -y, -z'
    'x-1/2, -y-1/2, z-1/2'
_cell_length_a     9.6536(9)
_cell_length_b     9.0435(9)
_cell_length_c     21.599(2)
_cell_angle_alpha     90.00
_cell_angle_beta     94.473(2)
_cell_angle_gamma     90.00
_cell_volume     1879.9(3)
_cell_formula_units_Z     4
_cell_measurement_reflns_used     2685
_cell_measurement_theta_min     2.25
_cell_measurement_theta_max     25.86
_cell_measurement_temperature     200(2)
_exptl_crystal_description     Block
_exptl_crystal_colour     Colorless
_exptl_crystal_size_max     0.26
_exptl_crystal_size_mid     0.21
_exptl_crystal_size_min     0.08
_exptl_crystal_density_diffrn     1.337
_exptl_crystal_density_meas     ?
_exptl_crystal_density_method     'not measured'
_exptl_crystal_F_000     800
_exptl_absorpt_coefficient_mu     0.093
_exptl_absorpt_correction_type     none
_exptl_absorpt_process_details     ?
_exptl_absorpt_correction_T_min     ?
_exptl_absorpt_correction_T_max     ?
_exptl_special_details     ?
_diffrn_ambient_temperature     200(2)
_diffrn_radiation_type     MoK\a
_diffrn_radiation_wavelength     0.71073
_diffrn_radiation_source     'fine-focus sealed tube'
_diffrn_radiation_monochromator     graphite
_diffrn_measurement_device_type     'Bruker SMART CCD'
_diffrn_measurement_method     'phi and omega scans'
_diffrn_detector_area_resol_mean     ?
_diffrn_reflns_number     11235
_diffrn_reflns_av_R_equivalents     0.0545
_diffrn_reflns_av_sigmaI/netI     0.0706
_diffrn_reflns_theta_min     1.89
_diffrn_reflns_theta_max     26.01
_diffrn_reflns_theta_full     26.01
_diffrn_measured_fraction_theta_max     0.998
_diffrn_measured_fraction_theta_full     0.998
_diffrn_reflns_limit_h_min     -11
_diffrn_reflns_limit_h_max     11
_diffrn_reflns_limit_k_min     -11
_diffrn_reflns_limit_k_max     10
_diffrn_reflns_limit_l_min     -21
_diffrn_reflns_limit_l_max     26
_diffrn_standards_number     ?
_diffrn_standards_interval_count     ?
_diffrn_standards_interval_time     ?
_diffrn_standards_decay_%     ?
_refine_special_details
;
 Refinement of F^2^ against ALL reflections.  The weighted R-factor wR and
 goodness of fit S are based on F^2^, conventional R-factors R are based
 on F, with F set to zero for negative F^2^. The threshold expression of
 F^2^ > 2sigma(F^2^) is used only for calculating R-factors(gt) etc. and is
 not relevant to the choice of reflections for refinement.  R-factors based
 on F^2^ are statistically about twice as large as those based on F, and R-
 factors based on ALL data will be even larger.
;
_reflns_number_total     3687
_reflns_number_gt     1933
_reflns_threshold_expression     I>2sigma(I)
_refine_ls_structure_factor_coef     Fsqd
_refine_ls_matrix_type     full
_refine_ls_R_factor_all     0.1143
_refine_ls_R_factor_gt     0.0586
_refine_ls_wR_factor_gt     0.1491
_refine_ls_wR_factor_ref     0.1841
_refine_ls_goodness_of_fit_ref     0.922
_refine_ls_restrained_S_all     0.922
_refine_ls_number_reflns     3687
_refine_ls_number_parameters     257
_refine_ls_number_restraints     0
_refine_ls_hydrogen_treatment     constr
_refine_ls_weighting_scheme     calc
_refine_ls_weighting_details
         'calc w=1/[\s^2^(Fo^2^)+(0.0930P)^2^+0.0000P] where P=(Fo^2^+2Fc^2^)/3'
_atom_sites_solution_hydrogens     geom
_atom_sites_solution_primary     direct
_atom_sites_solution_secondary     difmap
_refine_ls_shift/su_max     0.000
_refine_ls_shift/su_mean     0.000
_refine_diff_density_max     0.456
_refine_diff_density_min     -0.279
_refine_ls_extinction_method     none
_refine_ls_extinction_coef     ?
loop_
    _atom_type_symbol
    _atom_type_description
    _atom_type_scat_dispersion_real
    _atom_type_scat_dispersion_imag
    _atom_type_scat_source
    'C' 'C' 0.0033 0.0016
                         'International Tables Vol C Tables 4.2.6.8 and 6.1.1.4'
    'H' 'H' 0.0000 0.0000
                         'International Tables Vol C Tables 4.2.6.8 and 6.1.1.4'
    'N' 'N' 0.0061 0.0033
                         'International Tables Vol C Tables 4.2.6.8 and 6.1.1.4'
    'O' 'O' 0.0106 0.0060
                         'International Tables Vol C Tables 4.2.6.8 and 6.1.1.4'
_computing_data_collection
;
SMART (Bruker, 2012)
;
_computing_cell_refinement
;
SMART (Bruker, 2012)
;
_computing_data_reduction
;
SAINT (Bruker, 2012)
;
_computing_structure_solution
;
SHELXS (Sheldrick, 2008)
;
_computing_structure_refinement
;
SHELXL-2014/7 (Sheldrick, 2015)
;
_computing_molecular_graphics
;
SHELXTL (Sheldrick, 2008)
;
_computing_publication_material
;
publCIF (Westrip, 2010)
;
loop_
    _atom_site_type_symbol
    _atom_site_label
    _atom_site_fract_x
    _atom_site_fract_y
    _atom_site_fract_z
    _atom_site_U_iso_or_equiv
    _atom_site_adp_type
    _atom_site_calc_flag
    _atom_site_refinement_flags
    _atom_site_occupancy
    _atom_site_symmetry_multiplicity
    _atom_site_disorder_assembly
    _atom_site_disorder_group
    O O1 0.8751(3) 1.3353(3) 0.02640(12) 0.0694(7) Uani d . 1 1 . .
    H H1 0.8035 1.2849 0.0310 0.104 Uiso calc R 1 1 . .
    C C1 0.9888(3) 1.2574(4) 0.04692(14) 0.0506(8) Uani d . 1 1 . .
    C C2 0.9795(3) 1.1101(3) 0.06640(12) 0.0398(7) Uani d . 1 1 . .
    C C3 1.1048(3) 1.0390(4) 0.08642(13) 0.0501(8) Uani d . 1 1 . .
    C C4 1.2308(3) 1.1127(5) 0.08911(15) 0.0671(11) Uani d . 1 1 . .
    H H4 1.3138 1.0633 0.1038 0.080 Uiso calc R 1 1 . .
    C C5 1.2350(4) 1.2572(6) 0.07051(17) 0.0747(13) Uani d . 1 1 . .
    H H5 1.3216 1.3076 0.0726 0.090 Uiso calc R 1 1 . .
    C C6 1.1167(4) 1.3309(4) 0.04891(17) 0.0701(11) Uani d . 1 1 . .
    H H6 1.1215 1.4306 0.0354 0.084 Uiso calc R 1 1 . .
    O O2 1.0935(2) 0.8949(3) 0.10310(11) 0.0653(7) Uani d . 1 1 . .
    C C7 1.2171(3) 0.8106(5) 0.11670(17) 0.0791(13) Uani d . 1 1 . .
    H H7A 1.2748 0.8154 0.0814 0.119 Uiso calc R 1 1 . .
    H H7B 1.1924 0.7074 0.1243 0.119 Uiso calc R 1 1 . .
    H H7C 1.2689 0.8511 0.1537 0.119 Uiso calc R 1 1 . .
    C C8 0.8433(3) 1.0377(3) 0.06725(11) 0.0335(6) Uani d . 1 1 . .
    C C9 0.8141(3) 0.8850(3) 0.09064(13) 0.0373(7) Uani d . 1 1 . .
    H H9A 0.8446 0.8750 0.1353 0.045 Uiso calc R 1 1 . .
    H H9B 0.8610 0.8086 0.0669 0.045 Uiso calc R 1 1 . .
    C C10 0.6550(3) 0.8726(3) 0.07970(12) 0.0345(7) Uani d . 1 1 . .
    H H10 0.6331 0.8009 0.0451 0.041 Uiso calc R 1 1 . .
    N N1 0.7304(2) 1.1080(3) 0.04944(10) 0.0396(6) Uani d . 1 1 . .
    N N2 0.6126(2) 1.0220(3) 0.05752(11) 0.0441(6) Uani d . 1 1 . .
    H H2A 0.5262 1.0522 0.0505 0.053 Uiso calc R 1 1 . .
    C C11 0.5866(2) 0.8181(3) 0.13617(11) 0.0320(6) Uani d . 1 1 . .
    C C12 0.5293(3) 0.6788(3) 0.13404(12) 0.0364(7) Uani d . 1 1 . .
    C C13 0.4716(3) 0.6134(3) 0.18643(13) 0.0405(7) Uani d . 1 1 . .
    C C14 0.4723(3) 0.6915(3) 0.23996(13) 0.0442(8) Uani d . 1 1 . .
    H H14 0.4354 0.6478 0.2751 0.053 Uiso calc R 1 1 . .
    C C15 0.5264(3) 0.8358(3) 0.24460(12) 0.0401(7) Uani d . 1 1 . .
    C C16 0.5249(3) 0.9182(4) 0.30062(14) 0.0544(9) Uani d . 1 1 . .
    H H16 0.4853 0.8758 0.3354 0.065 Uiso calc R 1 1 . .
    C C17 0.5787(3) 1.0556(4) 0.30515(15) 0.0596(9) Uani d . 1 1 . .
    H H17 0.5734 1.1103 0.3424 0.072 Uiso calc R 1 1 . .
    C C18 0.6427(3) 1.1186(4) 0.25521(15) 0.0561(9) Uani d . 1 1 . .
    H H18 0.6841 1.2137 0.2595 0.067 Uiso calc R 1 1 . .
    C C19 0.6453(3) 1.0430(3) 0.20025(14) 0.0473(8) Uani d . 1 1 . .
    H H19 0.6875 1.0876 0.1666 0.057 Uiso calc R 1 1 . .
    C C20 0.5872(3) 0.9015(3) 0.19266(12) 0.0361(7) Uani d . 1 1 . .
    O O3 0.51575(19) 0.5996(2) 0.07876(9) 0.0458(6) Uani d . 1 1 . .
    C C21 0.6160(4) 0.4843(4) 0.07440(16) 0.0641(10) Uani d . 1 1 . .
    H H21A 0.7097 0.5268 0.0779 0.096 Uiso calc R 1 1 . .
    H H21B 0.5998 0.4341 0.0343 0.096 Uiso calc R 1 1 . .
    H H21C 0.6073 0.4129 0.1080 0.096 Uiso calc R 1 1 . .
    O O4 0.4194(2) 0.4742(2) 0.17676(10) 0.0552(6) Uani d . 1 1 . .
    C C22 0.3611(4) 0.4043(4) 0.22780(17) 0.0702(11) Uani d . 1 1 . .
    H H22A 0.4324 0.3948 0.2624 0.105 Uiso calc R 1 1 . .
    H H22B 0.3269 0.3059 0.2152 0.105 Uiso calc R 1 1 . .
    H H22C 0.2839 0.4641 0.2409 0.105 Uiso calc R 1 1 . .
loop_
    _atom_site_aniso_label
    _atom_site_aniso_U_11
    _atom_site_aniso_U_22
    _atom_site_aniso_U_33
    _atom_site_aniso_U_12
    _atom_site_aniso_U_13
    _atom_site_aniso_U_23
    O1 0.0720(17) 0.0475(15) 0.0932(19) -0.0040(13) 0.0345(15) 0.0078(13)
    C1 0.053(2) 0.054(2) 0.0474(19) -0.0117(17) 0.0242(15) -0.0107(16)
    C2 0.0361(16) 0.055(2) 0.0295(15) -0.0084(15) 0.0084(12) -0.0068(14)
    C3 0.0368(18) 0.079(3) 0.0350(17) -0.0054(17) 0.0065(13) -0.0057(16)
    C4 0.0354(19) 0.121(4) 0.045(2) -0.014(2) 0.0082(15) -0.011(2)
    C5 0.054(2) 0.120(4) 0.053(2) -0.042(3) 0.0256(18) -0.036(2)
    C6 0.079(3) 0.072(3) 0.064(2) -0.034(2) 0.037(2) -0.024(2)
    O2 0.0289(12) 0.096(2) 0.0708(16) 0.0136(12) 0.0008(10) 0.0202(14)
    C7 0.0374(19) 0.132(4) 0.067(2) 0.027(2) -0.0023(17) 0.014(2)
    C8 0.0325(15) 0.0428(17) 0.0259(14) -0.0002(13) 0.0057(11) -0.0012(12)
    C9 0.0307(15) 0.0443(17) 0.0373(16) 0.0040(13) 0.0057(12) 0.0031(13)
    C10 0.0331(15) 0.0417(17) 0.0288(15) -0.0007(13) 0.0035(11) -0.0003(13)
    N1 0.0344(13) 0.0459(15) 0.0393(14) 0.0032(12) 0.0074(10) 0.0079(11)
    N2 0.0241(12) 0.0538(16) 0.0536(16) 0.0054(11) -0.0020(10) 0.0145(12)
    C11 0.0213(13) 0.0447(17) 0.0297(15) 0.0025(12) 0.0001(11) -0.0004(12)
    C12 0.0302(15) 0.0444(18) 0.0349(16) 0.0035(13) 0.0050(12) -0.0011(13)
    C13 0.0355(16) 0.0420(18) 0.0438(18) 0.0007(14) 0.0028(13) 0.0044(14)
    C14 0.0360(16) 0.059(2) 0.0376(18) 0.0008(15) 0.0018(13) 0.0097(15)
    C15 0.0308(15) 0.061(2) 0.0281(15) 0.0051(14) -0.0006(12) -0.0056(14)
    C16 0.0481(19) 0.077(3) 0.0387(18) -0.0045(18) 0.0085(14) -0.0060(17)
    C17 0.063(2) 0.074(3) 0.043(2) -0.004(2) 0.0132(17) -0.0211(18)
    C18 0.0483(19) 0.059(2) 0.060(2) -0.0057(16) 0.0004(16) -0.0177(18)
    C19 0.0406(17) 0.059(2) 0.0434(18) -0.0050(16) 0.0088(14) -0.0124(16)
    C20 0.0263(14) 0.0462(18) 0.0360(16) -0.0035(13) 0.0034(12) -0.0051(13)
    O3 0.0458(12) 0.0512(13) 0.0400(12) -0.0005(10) 0.0016(9) -0.0119(10)
    C21 0.065(2) 0.064(2) 0.063(2) 0.0168(19) 0.0026(18) -0.0185(18)
    O4 0.0632(14) 0.0494(14) 0.0546(14) -0.0158(12) 0.0142(11) 0.0026(11)
    C22 0.073(2) 0.062(2) 0.077(3) -0.016(2) 0.016(2) 0.016(2)
_geom_special_details
;
 All esds (except the esd in the dihedral angle between two l.s. planes)
 are estimated using the full covariance matrix.  The cell esds are taken
 into account individually in the estimation of esds in distances, angles
 and torsion angles; correlations between esds in cell parameters are only
 used when they are defined by crystal symmetry.  An approximate (isotropic)
 treatment of cell esds is used for estimating esds involving l.s. planes.
;
loop_
    _geom_bond_atom_site_label_1
    _geom_bond_atom_site_label_2
    _geom_bond_site_symmetry_2
    _geom_bond_distance
    _geom_bond_publ_flag
    O1 C1 . 1.350(4) ?
    O1 H1 . 0.8400 ?
    C1 C6 . 1.400(5) ?
    C1 C2 . 1.402(4) ?
    C2 C3 . 1.407(4) ?
    C2 C8 . 1.470(4) ?
    C3 O2 . 1.358(4) ?
    C3 C4 . 1.385(4) ?
    C4 C5 . 1.369(5) ?
    C4 H4 . 0.9500 ?
    C5 C6 . 1.372(5) ?
    C5 H5 . 0.9500 ?
    C6 H6 . 0.9500 ?
    O2 C7 . 1.427(4) ?
    C7 H7A . 0.9800 ?
    C7 H7B . 0.9800 ?
    C7 H7C . 0.9800 ?
    C8 N1 . 1.295(3) ?
    C8 C9 . 1.505(4) ?
    C9 C10 . 1.539(4) ?
    C9 H9A . 0.9900 ?
    C9 H9B . 0.9900 ?
    C10 N2 . 1.481(3) ?
    C10 C11 . 1.514(4) ?
    C10 H10 . 1.0000 ?
    N1 N2 . 1.400(3) ?
    N2 H2A . 0.8800 ?
    C11 C12 . 1.376(4) ?
    C11 C20 . 1.434(4) ?
    C12 O3 . 1.390(3) ?
    C12 C13 . 1.428(4) ?
    C13 C14 . 1.354(4) ?
    C13 O4 . 1.365(3) ?
    C14 C15 . 1.406(4) ?
    C14 H14 . 0.9500 ?
    C15 C16 . 1.422(4) ?
    C15 C20 . 1.435(4) ?
    C16 C17 . 1.347(4) ?
    C16 H16 . 0.9500 ?
    C17 C18 . 1.405(5) ?
    C17 H17 . 0.9500 ?
    C18 C19 . 1.372(4) ?
    C18 H18 . 0.9500 ?
    C19 C20 . 1.402(4) ?
    C19 H19 . 0.9500 ?
    O3 C21 . 1.431(3) ?
    C21 H21A . 0.9800 ?
    C21 H21B . 0.9800 ?
    C21 H21C . 0.9800 ?
    O4 C22 . 1.424(4) ?
    C22 H22A . 0.9800 ?
    C22 H22B . 0.9800 ?
    C22 H22C . 0.9800 ?
loop_
    _geom_angle_atom_site_label_1
    _geom_angle_atom_site_label_2
    _geom_angle_atom_site_label_3
    _geom_angle_site_symmetry_1
    _geom_angle_site_symmetry_3
    _geom_angle
    _geom_angle_publ_flag
    C1 O1 H1 . . 109.5 ?
    O1 C1 C6 . . 117.1(3) ?
    O1 C1 C2 . . 121.7(3) ?
    C6 C1 C2 . . 121.2(3) ?
    C1 C2 C3 . . 116.9(3) ?
    C1 C2 C8 . . 120.3(3) ?
    C3 C2 C8 . . 122.7(3) ?
    O2 C3 C4 . . 122.6(3) ?
    O2 C3 C2 . . 115.8(3) ?
    C4 C3 C2 . . 121.6(4) ?
    C5 C4 C3 . . 119.6(4) ?
    C5 C4 H4 . . 120.2 ?
    C3 C4 H4 . . 120.2 ?
    C4 C5 C6 . . 121.4(3) ?
    C4 C5 H5 . . 119.3 ?
    C6 C5 H5 . . 119.3 ?
    C5 C6 C1 . . 119.3(4) ?
    C5 C6 H6 . . 120.4 ?
    C1 C6 H6 . . 120.4 ?
    C3 O2 C7 . . 119.0(3) ?
    O2 C7 H7A . . 109.5 ?
    O2 C7 H7B . . 109.5 ?
    H7A C7 H7B . . 109.5 ?
    O2 C7 H7C . . 109.5 ?
    H7A C7 H7C . . 109.5 ?
    H7B C7 H7C . . 109.5 ?
    N1 C8 C2 . . 120.7(3) ?
    N1 C8 C9 . . 112.0(2) ?
    C2 C8 C9 . . 127.2(2) ?
    C8 C9 C10 . . 103.1(2) ?
    C8 C9 H9A . . 111.1 ?
    C10 C9 H9A . . 111.1 ?
    C8 C9 H9B . . 111.1 ?
    C10 C9 H9B . . 111.1 ?
    H9A C9 H9B . . 109.1 ?
    N2 C10 C11 . . 115.5(2) ?
    N2 C10 C9 . . 103.3(2) ?
    C11 C10 C9 . . 113.1(2) ?
    N2 C10 H10 . . 108.2 ?
    C11 C10 H10 . . 108.2 ?
    C9 C10 H10 . . 108.2 ?
    C8 N1 N2 . . 111.3(2) ?
    N1 N2 C10 . . 109.9(2) ?
    N1 N2 H2A . . 125.0 ?
    C10 N2 H2A . . 125.0 ?
    C12 C11 C20 . . 119.0(2) ?
    C12 C11 C10 . . 118.1(2) ?
    C20 C11 C10 . . 122.8(2) ?
    C11 C12 O3 . . 120.7(2) ?
    C11 C12 C13 . . 122.3(3) ?
    O3 C12 C13 . . 116.8(2) ?
    C14 C13 O4 . . 126.1(3) ?
    C14 C13 C12 . . 118.9(3) ?
    O4 C13 C12 . . 115.0(3) ?
    C13 C14 C15 . . 121.5(3) ?
    C13 C14 H14 . . 119.3 ?
    C15 C14 H14 . . 119.3 ?
    C14 C15 C16 . . 121.2(3) ?
    C14 C15 C20 . . 120.1(3) ?
    C16 C15 C20 . . 118.7(3) ?
    C17 C16 C15 . . 121.0(3) ?
    C17 C16 H16 . . 119.5 ?
    C15 C16 H16 . . 119.5 ?
    C16 C17 C18 . . 120.6(3) ?
    C16 C17 H17 . . 119.7 ?
    C18 C17 H17 . . 119.7 ?
    C19 C18 C17 . . 120.1(3) ?
    C19 C18 H18 . . 120.0 ?
    C17 C18 H18 . . 120.0 ?
    C18 C19 C20 . . 121.4(3) ?
    C18 C19 H19 . . 119.3 ?
    C20 C19 H19 . . 119.3 ?
    C19 C20 C11 . . 123.7(3) ?
    C19 C20 C15 . . 118.1(3) ?
    C11 C20 C15 . . 118.2(3) ?
    C12 O3 C21 . . 114.4(2) ?
    O3 C21 H21A . . 109.5 ?
    O3 C21 H21B . . 109.5 ?
    H21A C21 H21B . . 109.5 ?
    O3 C21 H21C . . 109.5 ?
    H21A C21 H21C . . 109.5 ?
    H21B C21 H21C . . 109.5 ?
    C13 O4 C22 . . 117.0(3) ?
    O4 C22 H22A . . 109.5 ?
    O4 C22 H22B . . 109.5 ?
    H22A C22 H22B . . 109.5 ?
    O4 C22 H22C . . 109.5 ?
    H22A C22 H22C . . 109.5 ?
    H22B C22 H22C . . 109.5 ?
loop_
    _geom_torsion_atom_site_label_1
    _geom_torsion_atom_site_label_2
    _geom_torsion_atom_site_label_3
    _geom_torsion_atom_site_label_4
    _geom_torsion_site_symmetry_1
    _geom_torsion_site_symmetry_2
    _geom_torsion_site_symmetry_3
    _geom_torsion_site_symmetry_4
    _geom_torsion
    _geom_torsion_publ_flag
    O1 C1 C2 C3 . . . . 179.5(3) ?
    C6 C1 C2 C3 . . . . -1.6(4) ?
    O1 C1 C2 C8 . . . . -2.4(4) ?
    C6 C1 C2 C8 . . . . 176.5(3) ?
    C1 C2 C3 O2 . . . . -177.9(2) ?
    C8 C2 C3 O2 . . . . 4.1(4) ?
    C1 C2 C3 C4 . . . . 2.5(4) ?
    C8 C2 C3 C4 . . . . -175.6(3) ?
    O2 C3 C4 C5 . . . . 178.8(3) ?
    C2 C3 C4 C5 . . . . -1.6(5) ?
    C3 C4 C5 C6 . . . . -0.3(5) ?
    C4 C5 C6 C1 . . . . 1.2(5) ?
    O1 C1 C6 C5 . . . . 178.8(3) ?
    C2 C1 C6 C5 . . . . -0.2(5) ?
    C4 C3 O2 C7 . . . . -7.9(4) ?
    C2 C3 O2 C7 . . . . 172.5(3) ?
    C1 C2 C8 N1 . . . . 0.8(4) ?
    C3 C2 C8 N1 . . . . 178.8(3) ?
    C1 C2 C8 C9 . . . . -175.6(3) ?
    C3 C2 C8 C9 . . . . 2.4(4) ?
    N1 C8 C9 C10 . . . . 3.2(3) ?
    C2 C8 C9 C10 . . . . 179.8(2) ?
    C8 C9 C10 N2 . . . . -5.2(3) ?
    C8 C9 C10 C11 . . . . -130.8(2) ?
    C2 C8 N1 N2 . . . . -176.4(2) ?
    C9 C8 N1 N2 . . . . 0.5(3) ?
    C8 N1 N2 C10 . . . . -4.2(3) ?
    C11 C10 N2 N1 . . . . 129.9(2) ?
    C9 C10 N2 N1 . . . . 5.8(3) ?
    N2 C10 C11 C12 . . . . 130.9(3) ?
    C9 C10 C11 C12 . . . . -110.3(3) ?
    N2 C10 C11 C20 . . . . -53.2(3) ?
    C9 C10 C11 C20 . . . . 65.6(3) ?
    C20 C11 C12 O3 . . . . 174.4(2) ?
    C10 C11 C12 O3 . . . . -9.6(4) ?
    C20 C11 C12 C13 . . . . -0.7(4) ?
    C10 C11 C12 C13 . . . . 175.3(2) ?
    C11 C12 C13 C14 . . . . 0.5(4) ?
    O3 C12 C13 C14 . . . . -174.8(2) ?
    C11 C12 C13 O4 . . . . -179.7(2) ?
    O3 C12 C13 O4 . . . . 5.0(3) ?
    O4 C13 C14 C15 . . . . -178.7(3) ?
    C12 C13 C14 C15 . . . . 1.0(4) ?
    C13 C14 C15 C16 . . . . 179.0(3) ?
    C13 C14 C15 C20 . . . . -2.3(4) ?
    C14 C15 C16 C17 . . . . 179.0(3) ?
    C20 C15 C16 C17 . . . . 0.3(4) ?
    C15 C16 C17 C18 . . . . -2.5(5) ?
    C16 C17 C18 C19 . . . . 2.9(5) ?
    C17 C18 C19 C20 . . . . -1.1(5) ?
    C18 C19 C20 C11 . . . . 179.7(3) ?
    C18 C19 C20 C15 . . . . -1.1(4) ?
    C12 C11 C20 C19 . . . . 178.7(2) ?
    C10 C11 C20 C19 . . . . 2.8(4) ?
    C12 C11 C20 C15 . . . . -0.5(4) ?
    C10 C11 C20 C15 . . . . -176.4(2) ?
    C14 C15 C20 C19 . . . . -177.3(2) ?
    C16 C15 C20 C19 . . . . 1.5(4) ?
    C14 C15 C20 C11 . . . . 2.0(4) ?
    C16 C15 C20 C11 . . . . -179.2(2) ?
    C11 C12 O3 C21 . . . . 103.7(3) ?
    C13 C12 O3 C21 . . . . -80.9(3) ?
    C14 C13 O4 C22 . . . . -0.4(4) ?
    C12 C13 O4 C22 . . . . 179.8(3) ?
loop_
    _geom_hbond_atom_site_label_D
    _geom_hbond_atom_site_label_H
    _geom_hbond_atom_site_label_A
    _geom_hbond_site_symmetry_A
    _geom_hbond_distance_DH
    _geom_hbond_distance_HA
    _geom_hbond_distance_DA
    _geom_hbond_angle_DHA
    O1 H1 N1 . 0.84 1.81 2.556(3) 148
    N2 H2A N2 3_675 0.88 2.68 3.196(5) 118
    C6 H6 O1 3_785 0.95 2.50 3.433(5) 166
