# Supplementary material for: 2-[5-(2,3-Di­meth­oxy­naphthalen-1-yl)-4,5-di­hydro-1H-pyrazol-3-yl]-3-meth­oxy­phenol
Source: IUCrdata. 2023 Aug 10;8(Pt 8):x230668. doi: 10.1107/S2414314623006685 (PMC10483541; doi:10.1107/S2414314623006685)
Supplement: Supplementary file 2 [file x-08-x230668-Isup2.hkl]

# 
# h,k,l, Fc-squared, Fo-squared, sigma(Fo-squared) and status flag 
# 
data_I
_shelx_title ' DK8592 in P2(1)/n' 
_shelx_refln_list_code          4 
_shelx_F_calc_maximum      189.25 
_exptl_crystal_F_000       800.00 
_reflns_d_resolution_high  0.8103 
 
loop_ 
 _symmetry_equiv_pos_as_xyz 
 'x, y, z' 
 '-x+1/2, y+1/2, -z+1/2' 
 '-x, -y, -z' 
 'x-1/2, -y-1/2, z-1/2' 
 
_cell_length_a     9.6536 
_cell_length_b     9.0435 
_cell_length_c    21.5994 
_cell_angle_alpha  90.000 
_cell_angle_beta   94.473 
_cell_angle_gamma  90.000 
 
_shelx_F_squared_multiplier     1.000 
 
loop_ 
 _refln_index_h 
 _refln_index_k 
 _refln_index_l 
 _refln_F_squared_calc 
 _refln_F_squared_meas 
 _refln_F_squared_sigma 
 _refln_observed_status 
   2   0   0     8077.80     9297.79    156.07 o 
   4   0   0      791.44      621.21     22.27 o 
   6   0   0       17.11       20.21      6.85 o 
   8   0   0     1031.19     1054.64     42.25 o 
  10   0   0       76.19       66.75     21.80 o 
   1   1   0     1562.51     1319.82     27.47 o 
   2   1   0     1807.95     1753.01     21.23 o 
   3   1   0      852.74      909.02     31.89 o 
   4   1   0     1379.01     1443.12     23.99 o 
   5   1   0      352.64      382.85     18.15 o 
   6   1   0        1.18       -2.76      2.76 o 
   7   1   0        8.69        4.21      3.82 o 
   8   1   0       42.89       45.50      9.66 o 
   9   1   0        3.60        2.71      7.97 o 
  10   1   0        2.51        2.06      8.28 o 
  11   1   0       25.01       39.53     16.42 o 
   0   2   0     3867.41     3927.86     70.31 o 
   1   2   0      613.32      668.92     18.11 o 
   2   2   0      199.12      272.52     10.59 o 
   3   2   0        8.83       12.61      3.78 o 
   4   2   0     4371.98     4559.62     53.39 o 
   5   2   0        1.43       16.86      5.60 o 
   6   2   0      175.54      185.73     17.47 o 
   7   2   0      127.32      150.15     13.99 o 
   8   2   0        8.66       12.96     10.25 o 
   9   2   0       27.29       19.14     11.33 o 
  10   2   0        3.52       -0.22      9.52 o 
  11   2   0        0.09       -2.28     13.14 o 
   1   3   0      456.66      440.51     17.49 o 
   2   3   0        5.66       11.46      3.76 o 
   3   3   0     2228.24     2553.56     38.51 o 
   4   3   0      556.56      533.12     19.35 o 
   5   3   0     1375.28     1451.41     33.72 o 
   6   3   0        2.93       -0.49      3.88 o 
   7   3   0        4.95        2.00      5.67 o 
   8   3   0       98.42       85.24     16.85 o 
   9   3   0        1.12       -5.27      7.72 o 
  10   3   0       14.29        8.25     19.31 o 
  11   3   0        7.91       -3.09     13.56 o 
   0   4   0     5767.67     6439.00    126.78 o 
   1   4   0     1067.21     1068.51     32.83 o 
   2   4   0      192.11      210.94     19.43 o 
   3   4   0     1517.66     1621.49     36.02 o 
   4   4   0      370.47      380.37     17.57 o 
   5   4   0       54.08       71.98     13.76 o 
   6   4   0      110.80       89.22     11.69 o 
   7   4   0        0.04       -0.23      7.13 o 
   8   4   0        0.22        0.24      7.16 o 
   9   4   0       32.15       25.64     14.14 o 
  10   4   0        3.29      -10.81     10.81 o 
  11   4   0       11.32       12.61     21.76 o 
   1   5   0      264.02      281.12     18.05 o 
   2   5   0      434.95      472.14     20.27 o 
   3   5   0       49.84       47.07      8.36 o 
   4   5   0      116.05      109.71     11.30 o 
   5   5   0        4.69       15.10      5.85 o 
   6   5   0      135.36      114.01     16.50 o 
   7   5   0       40.34       43.69     13.00 o 
   8   5   0       15.19       -3.94      9.62 o 
   9   5   0       37.30       36.21     17.38 o 
  10   5   0       20.17       19.06     15.19 o 
   0   6   0        2.50        6.25      9.15 o 
   1   6   0      281.68      294.18     20.18 o 
   2   6   0        0.17       -0.66      3.33 o 
   3   6   0        1.12        1.51      4.34 o 
   4   6   0      597.96      606.14     26.29 o 
   5   6   0      145.14      135.52     17.84 o 
   6   6   0       38.28       34.28     12.12 o 
   7   6   0       89.73       93.07     25.86 o 
   8   6   0        0.04       -0.62     12.44 o 
   9   6   0        2.52        3.00     13.73 o 
  10   6   0        0.23       -9.82     16.29 o 
   1   7   0        0.96        8.18      5.90 o 
   2   7   0        5.92       14.52      6.51 o 
   3   7   0       21.69       25.59      7.83 o 
   4   7   0      113.32       98.20     14.02 o 
   5   7   0        1.02       14.65     14.20 o 
   6   7   0      197.57      195.14     30.97 o 
   7   7   0       62.83       34.10     19.75 o 
   8   7   0        0.00      -12.78     12.78 o 
   9   7   0        0.04       -0.69     13.35 o 
   0   8   0       71.20       58.69     15.93 o 
   1   8   0        0.64       -2.72      6.36 o 
   2   8   0       38.43       29.80     10.80 o 
   3   8   0       28.04       16.11      7.98 o 
   4   8   0        6.51        4.09     11.76 o 
   5   8   0        0.72        4.44     11.75 o 
   6   8   0        8.12        0.87     11.72 o 
   7   8   0        4.77       17.44     16.25 o 
   8   8   0        9.55        9.45     12.42 o 
   1   9   0      140.26      149.80     15.95 o 
   2   9   0       30.78       31.91     11.69 o 
   3   9   0        8.46       -0.33     10.30 o 
   4   9   0       19.67       12.15     13.95 o 
   5   9   0        0.85       15.78     15.88 o 
   6   9   0        5.37       13.01     16.49 o 
   7   9   0       10.22        9.33     15.83 o 
   0  10   0       72.11       94.81     24.46 o 
   1  10   0        8.23       19.65     14.14 o 
   2  10   0        7.46        4.44     12.74 o 
   3  10   0       25.14       39.00     18.76 o 
   4  10   0       18.40       27.04     17.37 o 
   5  10   0        1.30       36.72     20.05 o 
   1  11   0        3.87       25.89     28.57 o 
   2  11   0        4.28      -16.52     16.52 o 
 -11   0   1       11.46        1.05     30.80 o 
  -9   0   1        9.44       13.65     13.83 o 
  -7   0   1      389.68      329.62     22.36 o 
  -5   0   1      761.85      790.48     31.95 o 
  -3   0   1     6115.86     6378.21    213.27 o 
  -1   0   1      229.16      225.25     20.42 o 
   1   0   1     1779.39     2175.42     22.60 o 
   3   0   1      268.50      350.88     14.95 o 
   5   0   1      206.19      154.65     13.44 o 
   7   0   1      145.40      187.98     17.54 o 
   9   0   1      135.47      135.53     19.65 o 
  11   0   1        1.24        7.75     13.72 o 
 -11   1   1       31.04       25.83     13.98 o 
 -10   1   1       26.46       17.14      9.66 o 
  -9   1   1       28.67       20.83     10.57 o 
  -8   1   1       38.76       48.16     11.28 o 
  -7   1   1       24.50       27.71      6.77 o 
  -6   1   1      219.63      212.61     12.90 o 
  -5   1   1      471.68      553.22     18.30 o 
  -4   1   1      867.61      912.83     37.69 o 
  -3   1   1     6846.23     6914.23    132.30 o 
  -2   1   1     3048.40     2640.72     27.66 o 
  -1   1   1     4008.85     4017.95     97.19 o 
   0   1   1     4693.36     5084.67     51.48 o 
   1   1   1     8901.37     8736.24     62.63 o 
   2   1   1    35815.45    35927.59    273.24 o 
   3   1   1     7338.56     7333.76     86.98 o 
   4   1   1     3232.06     3541.54     46.18 o 
   5   1   1      328.32      257.41     11.91 o 
   6   1   1       30.86       28.98      5.94 o 
   7   1   1      115.63      122.67     10.58 o 
   8   1   1      100.67       97.91     11.95 o 
   9   1   1        0.01        2.08      6.36 o 
  10   1   1        1.67        3.34      8.17 o 
  11   1   1       10.69       12.90     11.21 o 
 -11   2   1       17.32       45.23     15.39 o 
 -10   2   1      337.47      326.36     31.08 o 
  -9   2   1      377.89      426.85     32.65 o 
  -8   2   1       53.14       48.50     14.73 o 
  -7   2   1       25.57       21.40      6.89 o 
  -6   2   1       15.29        8.76      4.64 o 
  -5   2   1       64.13       62.61      8.62 o 
  -4   2   1     3219.90     3505.17     69.71 o 
  -3   2   1      666.89      653.06     27.11 o 
  -2   2   1      399.06      318.49     11.17 o 
  -1   2   1     4683.71     4512.79    131.81 o 
   0   2   1      339.39      284.90     14.06 o 
   1   2   1      178.26      154.88     10.07 o 
   2   2   1       12.86       12.02      2.97 o 
   3   2   1        6.07        7.99      3.07 o 
   4   2   1       87.26       77.27      8.05 o 
   5   2   1       67.95       71.61      8.63 o 
   6   2   1      872.84      865.69     25.78 o 
   7   2   1        2.13        5.18      4.54 o 
   8   2   1      127.04      109.29     18.97 o 
   9   2   1       50.50       30.26     12.91 o 
  10   2   1        0.01        2.41     10.05 o 
  11   2   1       12.24        5.58     14.49 o 
 -11   3   1        3.11        0.70     18.64 o 
 -10   3   1       23.39       35.49     14.79 o 
  -9   3   1       71.64       69.05     17.14 o 
  -8   3   1       61.29       55.31     14.87 o 
  -7   3   1       82.39       64.17     14.24 o 
  -6   3   1       55.95       62.61      9.53 o 
  -5   3   1      656.62      745.14     31.07 o 
  -4   3   1      400.27      424.06     16.76 o 
  -3   3   1     1546.75     1503.75     29.94 o 
  -2   3   1      240.16      228.39     13.72 o 
  -1   3   1        6.81       11.11      3.88 o 
   0   3   1       54.79       35.46      7.45 o 
   1   3   1      573.16      668.64     29.80 o 
   2   3   1     1474.55     1478.59     27.77 o 
   3   3   1     1450.18     1099.00     25.55 o 
   4   3   1      467.51      623.40     44.85 o 
   5   3   1      252.92      221.07     14.25 o 
   6   3   1      450.86      447.10     21.23 o 
   7   3   1      159.50      170.24     14.94 o 
   8   3   1      231.55      184.82     21.20 o 
   9   3   1       20.96       18.59      9.91 o 
  10   3   1       14.71       10.76     12.76 o 
  11   3   1        1.10       -5.69     26.34 o 
 -11   4   1       12.32        6.07     14.59 o 
 -10   4   1        5.00       10.11     12.78 o 
  -9   4   1       23.91       20.93     11.56 o 
  -8   4   1      218.37      185.42     21.78 o 
  -7   4   1      152.77      130.17     18.40 o 
  -6   4   1       23.28       24.30      9.58 o 
  -5   4   1     1076.40     1241.63     32.15 o 
  -4   4   1       32.84       29.50      6.21 o 
  -3   4   1      513.56      552.34     20.02 o 
  -2   4   1      305.40      284.82     14.57 o 
  -1   4   1       28.53       56.01      8.85 o 
   0   4   1      262.13      256.39     19.01 o 
   1   4   1      508.48      594.41     35.94 o 
   2   4   1      275.56      223.60     12.99 o 
   3   4   1      169.00      133.27     12.50 o 
   4   4   1       85.60       87.13     14.08 o 
   5   4   1      453.67      444.92     20.40 o 
   6   4   1       25.48       29.34      7.67 o 
   7   4   1        1.32       -1.00      6.48 o 
   8   4   1       43.98       38.98     11.98 o 
   9   4   1        4.78       -7.96     10.52 o 
  10   4   1        8.04        9.89     13.62 o 
  11   4   1       10.96       24.86     15.81 o 
 -10   5   1        0.97       -0.54     19.87 o 
  -9   5   1       10.17       -3.17     12.67 o 
  -8   5   1        4.33        4.48      8.05 o 
  -7   5   1       77.42       71.95     16.13 o 
  -6   5   1      112.14      130.82     18.10 o 
  -5   5   1       53.19       59.71      9.68 o 
  -4   5   1        9.67       10.40      4.96 o 
  -3   5   1        2.03        0.71      3.32 o 
  -2   5   1       27.16       23.71      7.39 o 
  -1   5   1      683.95      767.01     31.42 o 
   0   5   1      883.59      972.31     57.37 o 
   1   5   1     1261.22     1586.81     65.85 o 
   2   5   1      863.04      849.83     29.51 o 
   3   5   1      120.94       96.75      9.93 o 
   4   5   1        0.79        5.41      4.01 o 
   5   5   1      370.87      359.04     19.70 o 
   6   5   1        2.43        7.63      7.05 o 
   7   5   1       54.11       89.75     24.28 o 
   8   5   1        4.13        0.06     10.24 o 
   9   5   1        0.01       -5.16     11.16 o 
  10   5   1        9.88       26.00     16.42 o 
 -10   6   1        2.77        2.93     16.18 o 
  -9   6   1       25.30       24.76     18.22 o 
  -8   6   1       24.24       37.90     20.26 o 
  -7   6   1        3.28       -1.69     11.25 o 
  -6   6   1       96.41       94.32     17.46 o 
  -5   6   1       23.21       22.82     10.44 o 
  -4   6   1      964.83      948.10     32.27 o 
  -3   6   1       61.63       49.95      9.58 o 
  -2   6   1       65.38       53.07     11.08 o 
  -1   6   1       56.31       49.16     10.65 o 
   0   6   1       33.19       34.31      8.49 o 
   1   6   1       52.91       51.93     10.59 o 
   2   6   1        6.58        8.01      5.77 o 
   3   6   1       47.81       63.91     10.96 o 
   4   6   1       22.78       22.62      7.61 o 
   5   6   1        9.52       12.23      6.61 o 
   6   6   1       15.66        9.67     13.19 o 
   7   6   1        0.02       -3.50     11.96 o 
   8   6   1       10.73        8.01     13.70 o 
   9   6   1        6.88        3.60     13.03 o 
  -9   7   1        0.13       -0.22     13.22 o 
  -8   7   1        1.24        1.90     14.13 o 
  -7   7   1       13.09       17.68     13.83 o 
  -6   7   1        7.49        8.64     14.17 o 
  -5   7   1      220.24      238.84     23.60 o 
  -4   7   1       26.65       42.27     12.21 o 
  -3   7   1      135.26      106.60     13.96 o 
  -2   7   1        2.09       -2.52      5.28 o 
  -1   7   1       27.05       30.94      9.37 o 
   0   7   1        3.19        9.99      6.85 o 
   1   7   1      102.88       91.32     12.77 o 
   2   7   1        4.22        1.85      4.86 o 
   3   7   1        6.47        6.08      6.28 o 
   4   7   1       60.87       40.89     10.20 o 
   5   7   1      259.82      265.82     34.26 o 
   6   7   1       36.04       29.90     18.07 o 
   7   7   1        2.77        9.99     15.23 o 
   8   7   1        4.84        2.68     14.64 o 
   9   7   1        7.26        0.29     15.60 o 
  -8   8   1        7.53       -9.82     10.72 o 
  -7   8   1       21.69       37.17     20.11 o 
  -6   8   1       30.43       29.75     16.96 o 
  -5   8   1      166.46      177.71     32.35 o 
  -4   8   1      242.80      218.78     23.16 o 
  -3   8   1      259.07      260.77     23.68 o 
  -2   8   1       92.63       65.38     14.60 o 
  -1   8   1        4.89        7.71      7.82 o 
   0   8   1        0.05       -0.52      4.26 o 
   1   8   1        3.45        4.02      4.94 o 
   2   8   1        0.45        1.91      6.02 o 
   3   8   1       12.68       12.21      9.54 o 
   4   8   1       15.18       11.58     11.64 o 
   5   8   1        0.67       -1.56     11.60 o 
   6   8   1       17.78        2.67     13.64 o 
   7   8   1        5.06        5.69     15.83 o 
   8   8   1       13.48        2.69     14.43 o 
  -7   9   1        6.13       -2.07     12.07 o 
  -6   9   1       15.17       24.58     19.12 o 
  -5   9   1        2.28       -4.52     12.78 o 
  -4   9   1        1.60       11.78     13.82 o 
  -3   9   1        0.20        4.86     10.84 o 
  -2   9   1        4.75       -0.92      6.91 o 
  -1   9   1       63.14       61.16     24.78 o 
   0   9   1       79.00       68.35     14.24 o 
   1   9   1      125.02      127.41     15.62 o 
   2   9   1       43.96       42.83     14.36 o 
   3   9   1      105.67      150.89     22.67 o 
   4   9   1        2.10        0.57     12.55 o 
   5   9   1       18.81       24.90     18.75 o 
   6   9   1        0.05        8.98     16.49 o 
  -5  10   1        0.94       -6.86     15.88 o 
  -4  10   1        2.89       14.65     15.23 o 
  -3  10   1        0.19       -1.49     12.71 o 
  -2  10   1        0.22      -10.11     10.95 o 
  -1  10   1       41.49       40.58     12.87 o 
   0  10   1        8.61        2.44     11.39 o 
   1  10   1       53.98       74.82     24.51 o 
   2  10   1        0.00       -5.55     12.76 o 
   3  10   1        1.61       14.69     14.05 o 
   4  10   1        0.00       -8.37     17.52 o 
   5  10   1        8.76       24.41     17.31 o 
   0  11   1       15.94       26.34     20.23 o 
   1  11   1        1.64        0.87     15.55 o 
 -10   0   2      344.97      342.39     38.54 o 
  -8   0   2      135.42      140.98     23.44 o 
  -6   0   2      350.51      311.02     26.39 o 
  -4   0   2       21.70       19.38      7.78 o 
  -2   0   2        0.15       -0.28      3.63 o 
   0   0   2     1401.94     1296.01     19.52 o 
   2   0   2    25132.85    28891.61    157.71 o 
   4   0   2      413.79      858.34     26.64 o 
   6   0   2       51.98       30.43      8.31 o 
   8   0   2     2376.15     2407.71     64.32 o 
  10   0   2        8.23       45.03     17.44 o 
 -11   1   2      122.55      191.72     28.27 o 
 -10   1   2       25.59       21.35     12.69 o 
  -9   1   2       12.17       17.02      9.76 o 
  -8   1   2     1020.56      958.65     38.54 o 
  -7   1   2       25.83       16.71      5.78 o 
  -6   1   2       36.32       38.42      6.67 o 
  -5   1   2     1219.91     1346.00     35.98 o 
  -4   1   2      150.94      157.94      9.00 o 
  -3   1   2       59.64       60.31      5.57 o 
  -2   1   2      256.45      224.30     12.28 o 
  -1   1   2      153.88      134.16      7.89 o 
   0   1   2     1471.24     1294.19     23.59 o 
   1   1   2     3947.06     3983.18     40.14 o 
   2   1   2     2154.99     2177.85     39.06 o 
   3   1   2      229.17      289.32     18.13 o 
   4   1   2       15.61       20.54      4.37 o 
   5   1   2      156.66      132.36      9.23 o 
   6   1   2       15.69        9.85      4.26 o 
   7   1   2      326.74      339.46     16.31 o 
   8   1   2        6.11        5.54      5.49 o 
   9   1   2       12.57        5.93      6.75 o 
  10   1   2       65.19       66.58     14.61 o 
  11   1   2        2.29       -8.62     11.75 o 
 -11   2   2      159.72      162.39     27.25 o 
 -10   2   2       63.75       50.88     16.02 o 
  -9   2   2        6.24        7.98      8.64 o 
  -8   2   2        0.12        3.87      9.31 o 
  -7   2   2       47.80       60.86     13.91 o 
  -6   2   2      368.77      411.04     18.32 o 
  -5   2   2      585.39      726.47     21.65 o 
  -4   2   2        0.87        5.73      3.45 o 
  -3   2   2      255.52      172.86      8.47 o 
  -2   2   2       67.65       30.37      9.41 o 
  -1   2   2     3716.91     3580.94     51.94 o 
   0   2   2      483.89      505.77     14.31 o 
   1   2   2       39.23       38.40      4.70 o 
   2   2   2       14.89        7.84      2.55 o 
   3   2   2      500.81      447.26     32.68 o 
   4   2   2       13.35        2.29      3.97 o 
   5   2   2     6158.01     6207.86     63.28 o 
   6   2   2      727.88      714.26     35.15 o 
   7   2   2      216.99      232.78     15.41 o 
   8   2   2       26.14       20.80      7.42 o 
   9   2   2      159.05      152.53     21.83 o 
  10   2   2        4.18       11.94     13.32 o 
  11   2   2       65.93      115.88     38.17 o 
 -11   3   2       35.08       21.81     19.98 o 
 -10   3   2       33.25       53.07     16.98 o 
  -9   3   2       41.30       37.82     13.98 o 
  -8   3   2      307.76      308.10     26.41 o 
  -7   3   2       82.17       94.76     17.10 o 
  -6   3   2       95.94      114.48     14.92 o 
  -5   3   2      213.69      242.29     14.79 o 
  -4   3   2      113.22      101.38      8.58 o 
  -3   3   2      440.08      469.18     16.10 o 
  -2   3   2      761.15      692.53     29.64 o 
  -1   3   2      353.22      376.15     20.35 o 
   0   3   2        0.27        0.90      2.37 o 
   1   3   2      267.53      211.63     11.90 o 
   2   3   2      212.70      202.34     10.67 o 
   3   3   2      925.88      956.70     30.58 o 
   4   3   2        7.87       13.38      4.55 o 
   5   3   2       35.17       48.53      7.48 o 
   6   3   2        1.71        2.25      4.68 o 
   7   3   2      104.03      125.00     14.12 o 
   8   3   2       68.75       64.41     16.23 o 
   9   3   2       13.53       16.60     13.02 o 
  10   3   2        9.34       17.32     14.13 o 
  11   3   2       14.81       19.93     17.21 o 
 -11   4   2       14.26       17.15     17.24 o 
 -10   4   2       26.60       38.29     19.63 o 
  -9   4   2        0.55       -0.12      8.35 o 
  -8   4   2      154.66      141.91     21.50 o 
  -7   4   2       42.58       21.40     10.43 o 
  -6   4   2        3.27        5.94      6.70 o 
  -5   4   2       64.52       41.79      7.51 o 
  -4   4   2      378.37      449.09     18.30 o 
  -3   4   2      200.79      154.28     11.30 o 
  -2   4   2      121.78      100.77     19.60 o 
  -1   4   2       71.74      123.37     23.03 o 
   0   4   2      121.44      117.05     13.33 o 
   1   4   2      233.87      258.22     15.23 o 
   2   4   2      581.70      646.30     20.96 o 
   3   4   2       20.61       29.54      6.13 o 
   4   4   2        8.37       18.01      5.67 o 
   5   4   2        0.68        2.49      4.05 o 
   6   4   2       37.46       28.21      7.63 o 
   7   4   2        1.52        7.30      7.15 o 
   8   4   2        1.91       -1.12      9.15 o 
   9   4   2        0.01       -7.77     10.54 o 
  10   4   2       20.56       37.96     19.15 o 
 -10   5   2        5.99        2.40     14.08 o 
  -9   5   2        1.80        6.78     13.82 o 
  -8   5   2       29.70       29.36     12.17 o 
  -7   5   2      135.11      138.10     20.32 o 
  -6   5   2      109.79      124.43     18.39 o 
  -5   5   2        5.71        7.49      6.52 o 
  -4   5   2      131.81      161.35     14.14 o 
  -3   5   2      830.41      899.61     27.99 o 
  -2   5   2       29.93       39.17      8.72 o 
  -1   5   2      740.95      894.19     31.44 o 
   0   5   2     2565.66     2745.40     52.74 o 
   1   5   2     1328.32     1438.51     55.80 o 
   2   5   2      343.83      348.64     17.55 o 
   3   5   2       42.03       36.09      7.28 o 
   4   5   2        0.01       -2.25      3.71 o 
   5   5   2       21.96       23.98      7.14 o 
   6   5   2       10.30        9.40      7.32 o 
   7   5   2      141.89      107.85     24.62 o 
   8   5   2        0.03       -1.45      9.86 o 
   9   5   2       92.09       77.93     23.09 o 
  10   5   2        1.32       12.05     12.49 o 
 -10   6   2        7.04       18.41     19.75 o 
  -9   6   2        1.70        4.35     16.56 o 
  -8   6   2       46.54       42.55     19.64 o 
  -7   6   2       22.86       12.25      9.70 o 
  -6   6   2        2.76        3.48      7.65 o 
  -5   6   2      622.75      614.77     34.48 o 
  -4   6   2      825.13      914.10     34.82 o 
  -3   6   2       31.32       18.89      6.52 o 
  -2   6   2        4.13        3.96      5.00 o 
  -1   6   2      217.67      215.73     17.19 o 
   0   6   2       32.69       26.20      8.04 o 
   1   6   2      169.56      169.21     18.87 o 
   2   6   2      127.85      117.64     11.82 o 
   3   6   2       97.43       82.32     10.60 o 
   4   6   2     1103.79     1181.58     35.97 o 
   5   6   2      109.75      100.56     17.70 o 
   6   6   2       42.95       18.58     14.19 o 
   7   6   2      102.45       84.78     24.66 o 
   8   6   2       22.65       44.65     18.65 o 
   9   6   2       11.97        2.66     12.68 o 
  -9   7   2        3.12        7.63     13.06 o 
  -8   7   2       27.23       23.66     20.43 o 
  -7   7   2        2.17       11.46     14.07 o 
  -6   7   2        8.51        9.87      8.74 o 
  -5   7   2       31.24        9.92      8.92 o 
  -4   7   2     1178.67     1328.33     84.44 o 
  -3   7   2        2.19       10.53      6.32 o 
  -2   7   2       21.32        7.97      6.50 o 
  -1   7   2      103.71      100.78     15.09 o 
   0   7   2      302.86      312.39     22.10 o 
   1   7   2        4.03        2.22      3.68 o 
   2   7   2        9.27       -1.09      5.48 o 
   3   7   2       38.38       42.92      9.86 o 
   4   7   2      135.48      155.84     19.86 o 
   5   7   2       99.65      118.11     27.96 o 
   6   7   2       24.37       26.96     18.21 o 
   7   7   2       10.90        1.72     13.71 o 
   8   7   2        5.70        2.43     15.06 o 
   9   7   2        0.23        7.79     15.12 o 
  -8   8   2        0.46       -0.72     11.33 o 
  -7   8   2        0.26       -9.59     13.46 o 
  -6   8   2        6.89       11.50     14.05 o 
  -5   8   2       10.14       -0.50     13.00 o 
  -4   8   2       34.66       75.94     16.59 o 
  -3   8   2       11.69        2.23      6.89 o 
  -2   8   2        4.78       11.11      6.98 o 
  -1   8   2       22.33       21.23     10.42 o 
   0   8   2      123.08      146.67     20.15 o 
   1   8   2      148.50      166.97     14.71 o 
   2   8   2       33.28       16.45     10.59 o 
   3   8   2       18.92       12.63     11.50 o 
   4   8   2      190.50      187.32     21.79 o 
   5   8   2       86.21       55.87     20.94 o 
   6   8   2       43.18       62.88     23.03 o 
   7   8   2       20.24       18.31     17.57 o 
   8   8   2        4.82        1.54     14.91 o 
  -7   9   2        3.39        7.53     13.54 o 
  -6   9   2       45.53       45.22     22.70 o 
  -5   9   2       27.81       30.69     18.92 o 
  -4   9   2       72.49      126.92     29.35 o 
  -3   9   2        1.26       -1.78      7.76 o 
  -2   9   2       96.23       93.59     15.75 o 
  -1   9   2       13.48       26.61     13.25 o 
   0   9   2      213.80      218.19     18.09 o 
   1   9   2       25.21       25.28     11.86 o 
   2   9   2       20.44        6.20      9.87 o 
   3   9   2        5.07       -6.70     10.57 o 
   4   9   2        4.31       22.67     15.47 o 
   5   9   2        0.01       12.17     14.44 o 
   6   9   2       10.26       11.73     16.10 o 
  -5  10   2        0.02        8.32     16.69 o 
  -4  10   2       33.90       35.94     19.41 o 
  -3  10   2        4.18        2.43     14.36 o 
  -2  10   2        0.04        2.58     11.35 o 
  -1  10   2        6.69       11.10      8.93 o 
   0  10   2        7.44       12.72     11.23 o 
   1  10   2       18.26       14.12     12.20 o 
   2  10   2       24.11        9.29     10.94 o 
   3  10   2        3.37        4.86     13.02 o 
   4  10   2        1.23       -0.95     13.78 o 
   5  10   2        0.38       -0.42     20.87 o 
  -1  11   2        1.10        4.91     26.56 o 
   0  11   2        0.57       31.25     28.57 o 
   1  11   2        1.76        7.28     12.62 o 
 -11   0   3        3.12       11.64     14.02 o 
  -9   0   3      349.24      377.90     39.05 o 
  -7   0   3      373.89      399.21     33.14 o 
  -5   0   3        4.16        1.87      5.90 o 
  -3   0   3     1327.24     1313.16     54.91 o 
  -1   0   3     5611.10     6424.08     56.69 o 
   1   0   3    10908.74    11758.25     99.44 o 
   3   0   3     1293.85     1503.41     30.91 o 
   5   0   3      956.38      937.14     31.39 o 
   7   0   3     1555.39     1452.15     46.58 o 
   9   0   3       73.66       80.05     15.72 o 
  11   0   3       54.49       60.33     21.68 o 
 -11   1   3       20.90       25.51     14.73 o 
 -10   1   3       20.65       14.69     11.73 o 
  -9   1   3        0.59        0.55      9.07 o 
  -8   1   3     1341.88     1411.54     46.84 o 
  -7   1   3      269.38      244.09     18.69 o 
  -6   1   3      251.14      234.21     22.46 o 
  -5   1   3        0.33        0.56      3.35 o 
  -4   1   3      738.18      818.50     29.15 o 
  -3   1   3      186.46      174.62     18.69 o 
  -2   1   3       17.69        3.24      3.32 o 
  -1   1   3     3733.61     3555.33     33.90 o 
   0   1   3     1496.37     1425.80     43.47 o 
   1   1   3      310.73      297.68     31.70 o 
   2   1   3     7701.09     7492.98     39.21 o 
   3   1   3     2433.46     2575.25     30.61 o 
   4   1   3      873.20      868.92     19.32 o 
   5   1   3       50.74       48.53      6.59 o 
   6   1   3      317.92      349.18     15.29 o 
   7   1   3      600.92      610.28     21.68 o 
   8   1   3     1158.93     1190.16     32.68 o 
   9   1   3       15.46       24.11      8.57 o 
  10   1   3        2.12        2.48      7.50 o 
  11   1   3        1.19       15.52     11.93 o 
 -11   2   3        2.02        1.77     10.49 o 
 -10   2   3        0.00       -5.31      9.03 o 
  -9   2   3      125.68      117.54     21.81 o 
  -8   2   3      896.15      883.99     43.93 o 
  -7   2   3        0.16        3.35      6.04 o 
  -6   2   3       31.45       31.82      6.35 o 
  -5   2   3       57.60       51.25     11.12 o 
  -4   2   3     2936.87     3034.45     57.47 o 
  -3   2   3       34.24       50.13      8.56 o 
  -2   2   3       88.30       89.48     11.16 o 
  -1   2   3     5726.25     6175.00     59.44 o 
   0   2   3       16.62       28.57      5.25 o 
   1   2   3      164.61      145.12     10.48 o 
   2   2   3     3003.59     2774.18     29.38 o 
   3   2   3     1740.18     1728.05     50.16 o 
   4   2   3     7231.47     7475.23     77.01 o 
   5   2   3       41.77       57.06      8.12 o 
   6   2   3       18.86       14.01      4.98 o 
   7   2   3       59.73       54.30      8.64 o 
   8   2   3        6.40        3.47      5.48 o 
   9   2   3       16.37       23.48      9.74 o 
  10   2   3        7.28        8.19     12.71 o 
  11   2   3        0.62        0.98     14.19 o 
 -11   3   3      107.59      166.35     26.57 o 
 -10   3   3      387.48      423.53     36.12 o 
  -9   3   3      207.36      200.54     24.47 o 
  -8   3   3      106.35      100.48     18.99 o 
  -7   3   3      100.86       93.62     17.19 o 
  -6   3   3      154.55      166.41     17.56 o 
  -5   3   3      120.59      107.03     14.23 o 
  -4   3   3      122.83      102.41     12.06 o 
  -3   3   3       25.97       31.70      5.36 o 
  -2   3   3        2.36       -0.40      2.64 o 
  -1   3   3     1728.55     1717.61     34.33 o 
   0   3   3     2384.94     2575.34     54.26 o 
   1   3   3       55.38       44.15      6.51 o 
   2   3   3        2.79        2.11      2.33 o 
   3   3   3       16.40       11.61      3.59 o 
   4   3   3     2994.22     3201.06     43.33 o 
   5   3   3       52.99       62.11      8.52 o 
   6   3   3     1048.39     1155.27     31.06 o 
   7   3   3     1003.29     1138.04     33.20 o 
   8   3   3      199.60      169.09     21.00 o 
   9   3   3        4.90        5.39     12.38 o 
  10   3   3        8.78       10.62     13.60 o 
  11   3   3        2.83       13.87     15.08 o 
 -11   4   3        3.56        6.23     15.32 o 
 -10   4   3        2.96        2.38     10.50 o 
  -9   4   3       11.73        2.13      9.47 o 
  -8   4   3      114.92       98.70     19.59 o 
  -7   4   3      123.10       95.09     19.10 o 
  -6   4   3       14.84       31.06     10.35 o 
  -5   4   3      129.96      125.37     14.92 o 
  -4   4   3       34.68       40.87      6.85 o 
  -3   4   3      602.24      616.60     28.96 o 
  -2   4   3      232.21      208.82     15.49 o 
  -1   4   3       16.09       16.32      6.78 o 
   0   4   3     4228.37     4633.68     97.91 o 
   1   4   3      152.59      185.91     21.54 o 
   2   4   3      244.75      248.05     16.09 o 
   3   4   3      626.87      612.09     20.55 o 
   4   4   3       23.64       16.49      5.27 o 
   5   4   3       29.19       27.70      6.75 o 
   6   4   3       16.79       15.84      6.32 o 
   7   4   3      338.32      354.45     35.15 o 
   8   4   3       29.22       23.84     14.43 o 
   9   4   3       38.49       75.23     23.07 o 
  10   4   3       16.87       -0.64     12.32 o 
 -10   5   3        0.58       13.97     16.68 o 
  -9   5   3       57.60       79.45     19.04 o 
  -8   5   3        3.27        8.37      9.97 o 
  -7   5   3       13.01       10.53      9.74 o 
  -6   5   3       61.45       59.52     14.91 o 
  -5   5   3      448.75      431.48     27.42 o 
  -4   5   3       26.28       25.07      6.30 o 
  -3   5   3      173.32      164.30     12.70 o 
  -2   5   3      140.89      140.57     13.63 o 
  -1   5   3       10.45       18.52      7.37 o 
   0   5   3       91.39       68.78     10.42 o 
   1   5   3       56.81       66.58     10.00 o 
   2   5   3        9.04        5.31      4.11 o 
   3   5   3        1.40        2.89      3.71 o 
   4   5   3      248.51      255.49     15.58 o 
   5   5   3       24.27       24.05      6.42 o 
   6   5   3       30.70       31.79     10.84 o 
   7   5   3        3.92       -6.40      8.31 o 
   8   5   3       38.07       37.73     17.76 o 
   9   5   3        3.08        4.33     13.00 o 
  10   5   3       22.70       23.25     17.13 o 
 -10   6   3        0.01       -4.92     16.08 o 
  -9   6   3       21.60        0.40     15.88 o 
  -8   6   3        0.29       -8.99     12.53 o 
  -7   6   3       85.59       76.62     18.16 o 
  -6   6   3       61.82       44.42     13.71 o 
  -5   6   3       21.21       13.73      7.93 o 
  -4   6   3      439.02      501.61     29.68 o 
  -3   6   3      235.51      222.40     17.08 o 
  -2   6   3        1.64        8.93      5.62 o 
  -1   6   3       49.20       45.62     12.71 o 
   0   6   3        5.77        0.29      4.06 o 
   1   6   3      484.59      492.13     21.34 o 
   2   6   3      265.73      291.37     17.54 o 
   3   6   3      117.01      105.38     12.02 o 
   4   6   3      701.17      719.66     33.57 o 
   5   6   3       41.03       40.45     12.28 o 
   6   6   3       11.63       14.90     13.73 o 
   7   6   3      151.94      177.69     32.48 o 
   8   6   3       44.29       43.34     19.04 o 
   9   6   3       13.96       20.07     15.79 o 
  -9   7   3       25.60        1.41     12.54 o 
  -8   7   3        1.67       -5.08     13.56 o 
  -7   7   3       82.82      104.72     29.43 o 
  -6   7   3        9.01       16.42     10.48 o 
  -5   7   3       28.78       35.45     11.97 o 
  -4   7   3        5.95        4.47      7.45 o 
  -3   7   3        0.05       -0.99      4.76 o 
  -2   7   3       19.54       15.52      8.18 o 
  -1   7   3        6.03        8.88      8.31 o 
   0   7   3        0.07        3.06      4.88 o 
   1   7   3       45.52       58.72     11.80 o 
   2   7   3       20.64       23.90     10.63 o 
   3   7   3     1036.02     1128.73     47.27 o 
   4   7   3        1.46        7.05      8.44 o 
   5   7   3      297.68      276.19     49.22 o 
   6   7   3        2.25       -0.75     11.80 o 
   7   7   3      159.85      144.48     33.28 o 
   8   7   3        2.77       -0.63     13.28 o 
   9   7   3       13.95       19.96     15.97 o 
  -8   8   3       27.51      -10.71     10.71 o 
  -7   8   3        5.30        8.22     17.04 o 
  -6   8   3       34.88       39.63     20.34 o 
  -5   8   3       37.02       25.82     12.35 o 
  -4   8   3        1.01       -3.47      7.92 o 
  -3   8   3       49.86       84.46     17.16 o 
  -2   8   3       11.48       13.75      8.66 o 
  -1   8   3       67.71       62.92     16.46 o 
   0   8   3        8.60       10.59      7.34 o 
   1   8   3       28.21       22.63      7.43 o 
   2   8   3       38.40       35.56     12.70 o 
   3   8   3       34.88       24.09     11.10 o 
   4   8   3       76.18       53.28     14.85 o 
   5   8   3        0.00        1.76     12.61 o 
   6   8   3        0.76       12.51     14.91 o 
   7   8   3        4.53       -6.75     13.68 o 
   8   8   3        7.35       -6.69     15.99 o 
  -7   9   3        3.94       -1.12     19.87 o 
  -6   9   3        0.47       -0.43     15.06 o 
  -5   9   3        4.92        6.81     14.75 o 
  -4   9   3        9.53       24.64     16.30 o 
  -3   9   3        1.87       -4.05     10.64 o 
  -2   9   3       17.12       20.29     10.31 o 
  -1   9   3        7.63       -1.66      8.59 o 
   0   9   3       43.04       25.73     15.25 o 
   1   9   3        2.51       -1.37      8.22 o 
   2   9   3        0.07       -4.77      8.14 o 
   3   9   3       14.39       12.20     11.97 o 
   4   9   3        9.99       15.90     14.15 o 
   5   9   3        9.98       10.72     15.02 o 
   6   9   3        1.20        3.06     16.22 o 
  -5  10   3       35.70       33.47     19.64 o 
  -4  10   3        2.36       14.53     15.19 o 
  -3  10   3        2.26       10.85     13.08 o 
  -2  10   3       12.16       18.43     12.24 o 
  -1  10   3        6.06       17.41     24.33 o 
   0  10   3        2.32        5.41     10.43 o 
   1  10   3       14.76       13.16     12.24 o 
   2  10   3       17.90       31.53     14.70 o 
   3  10   3       20.16       15.39     17.41 o 
   4  10   3        5.08       14.48     15.38 o 
  -1  11   3        1.04       11.16     25.67 o 
   0  11   3        0.70        3.88     10.92 o 
   1  11   3        6.71       14.35     14.79 o 
 -10   0   4       29.33       41.87     19.05 o 
  -8   0   4       73.13       69.77     19.67 o 
  -6   0   4      902.38      800.65     42.85 o 
  -4   0   4      852.28      935.75     38.27 o 
  -2   0   4    13103.60    12727.93    154.66 o 
   0   0   4      454.45      581.76     18.05 o 
   2   0   4     3172.27     2497.00     38.90 o 
   4   0   4     2256.59     1869.09     40.04 o 
   6   0   4      516.79      593.50     27.85 o 
   8   0   4      856.70      964.77     41.93 o 
  10   0   4      772.00      885.18     57.26 o 
 -11   1   4        1.86       -2.30     10.15 o 
 -10   1   4        3.24       -2.22      9.60 o 
  -9   1   4      224.85      181.82     24.10 o 
  -8   1   4      309.22      273.53     25.80 o 
  -7   1   4      188.39      210.09     20.75 o 
  -6   1   4      811.98      796.18     35.11 o 
  -5   1   4      244.62      274.99     20.08 o 
  -4   1   4        6.89       12.92      5.85 o 
  -3   1   4     2722.42     2516.12     45.78 o 
  -2   1   4      218.49      194.16     11.94 o 
  -1   1   4     4279.47     4887.87     38.46 o 
   0   1   4     7393.32     7659.92     72.07 o 
   1   1   4     6251.73     5973.20     57.92 o 
   2   1   4      859.30      878.37     38.82 o 
   3   1   4      634.05      636.43     14.51 o 
   4   1   4     1137.50     1150.19     22.78 o 
   5   1   4       48.97       63.24      7.28 o 
   6   1   4       89.43       86.04      9.37 o 
   7   1   4      163.99      178.35     12.70 o 
   8   1   4       46.53       46.99      8.71 o 
   9   1   4       18.34       16.92      7.00 o 
  10   1   4        1.96       -3.66      8.96 o 
  11   1   4        0.60        6.80     12.27 o 
 -11   2   4      333.50      404.44     36.85 o 
 -10   2   4        7.44       -8.66      8.91 o 
  -9   2   4      283.26      262.23     26.87 o 
  -8   2   4      332.77      344.79     29.61 o 
  -7   2   4      122.61      131.68     17.79 o 
  -6   2   4      100.02       75.57     14.21 o 
  -5   2   4        4.80        3.11      5.00 o 
  -4   2   4     2889.18     2945.99     78.24 o 
  -3   2   4        6.73        2.71      3.32 o 
  -2   2   4      579.11      575.74     27.11 o 
  -1   2   4        2.94        1.59      2.06 o 
   0   2   4      284.97      282.35     14.82 o 
   1   2   4     2844.08     2658.73     42.86 o 
   2   2   4     5264.22     4910.75     81.36 o 
   3   2   4     1932.78     2017.06     26.94 o 
   4   2   4     1581.65     1484.49     28.73 o 
   5   2   4     3013.80     3320.37     44.40 o 
   6   2   4        0.26        6.13      4.10 o 
   7   2   4      883.49      850.15     26.00 o 
   8   2   4       43.42       76.72     10.96 o 
   9   2   4        9.38        8.16      9.47 o 
  10   2   4       41.88       50.14     15.21 o 
  11   2   4        3.70       10.37     14.65 o 
 -11   3   4       57.40       49.01     16.75 o 
 -10   3   4        6.19        4.95     11.04 o 
  -9   3   4        8.36        5.16      9.56 o 
  -8   3   4        0.08        5.19      8.40 o 
  -7   3   4       11.07       10.93      8.53 o 
  -6   3   4      273.75      244.84     21.28 o 
  -5   3   4      128.96      119.55     14.34 o 
  -4   3   4      358.19      346.25     21.24 o 
  -3   3   4       35.79       38.22      8.36 o 
  -2   3   4      197.50      160.55     12.31 o 
  -1   3   4      891.05      880.66     44.80 o 
   0   3   4       11.19        5.28      3.47 o 
   1   3   4        3.40        3.25      2.09 o 
   2   3   4       92.64       97.37     11.04 o 
   3   3   4        0.45       -1.66      2.20 o 
   4   3   4       18.98       20.58      4.81 o 
   5   3   4      589.56      602.00     21.01 o 
   6   3   4      965.32     1105.88     30.48 o 
   7   3   4        2.26        6.63      5.75 o 
   8   3   4        0.01        1.46      8.23 o 
   9   3   4       11.83        5.83     11.05 o 
  10   3   4        0.53       -7.23     11.05 o 
  11   3   4       10.00       27.65     17.70 o 
 -11   4   4        7.63       18.20     15.98 o 
 -10   4   4        1.75        6.98     12.90 o 
  -9   4   4      237.80      246.16     28.59 o 
  -8   4   4      425.78      487.64     34.92 o 
  -7   4   4      566.10      574.83     35.38 o 
  -6   4   4       71.93       53.11     14.57 o 
  -5   4   4       42.46       30.24      9.53 o 
  -4   4   4      777.30      801.33     23.76 o 
  -3   4   4      255.16      280.85     19.16 o 
  -2   4   4      200.03      231.66     15.91 o 
  -1   4   4      633.98      622.95     47.66 o 
   0   4   4        0.11        6.94      4.50 o 
   1   4   4      437.84      473.23     17.43 o 
   2   4   4       72.81       68.10      8.57 o 
   3   4   4      206.19      216.28     12.11 o 
   4   4   4        0.02        1.72      3.04 o 
   5   4   4        0.00        2.05      3.83 o 
   6   4   4      155.71      156.28     14.29 o 
   7   4   4        1.18        9.90      7.45 o 
   8   4   4      121.67      143.01     29.71 o 
   9   4   4      160.92      180.68     31.86 o 
  10   4   4       64.45       66.99     24.21 o 
 -10   5   4        3.75      -11.57     13.85 o 
  -9   5   4        1.80        1.31     10.91 o 
  -8   5   4        1.31        0.20      9.29 o 
  -7   5   4        9.70        3.29      8.62 o 
  -6   5   4        2.44       -3.80      6.37 o 
  -5   5   4        6.10       13.10      7.17 o 
  -4   5   4        0.11       -0.81      3.50 o 
  -3   5   4       14.93       17.74      5.70 o 
  -2   5   4       31.35       31.48      8.20 o 
  -1   5   4      211.39      223.90     17.47 o 
   0   5   4       56.44       74.87     12.29 o 
   1   5   4        0.21        2.43      2.96 o 
   2   5   4       59.58       68.82     11.36 o 
   3   5   4      209.87      228.48     14.92 o 
   4   5   4      115.02       93.68     11.24 o 
   5   5   4        2.82        5.69      6.17 o 
   6   5   4        2.26        6.73      7.33 o 
   7   5   4       96.58       72.56     21.85 o 
   8   5   4        9.46        7.80     12.26 o 
   9   5   4        0.05        0.82     12.50 o 
  10   5   4        2.60        7.16     13.09 o 
  -9   6   4       27.35       39.43     22.69 o 
  -8   6   4        9.67       31.34     13.63 o 
  -7   6   4       31.60       21.16     12.06 o 
  -6   6   4       42.25       35.54     13.45 o 
  -5   6   4        0.58        3.02      7.25 o 
  -4   6   4        3.38        9.96      6.26 o 
  -3   6   4       38.37       25.66      7.04 o 
  -2   6   4       63.50       88.73     13.30 o 
  -1   6   4      162.33      140.76     14.23 o 
   0   6   4        8.69       13.53      5.98 o 
   1   6   4       31.15       17.84      5.76 o 
   2   6   4        2.97        1.93      3.26 o 
   3   6   4      342.62      368.89     19.95 o 
   4   6   4        4.95       10.48      8.49 o 
   5   6   4        8.09        5.23      8.11 o 
   6   6   4      158.92      133.69     30.58 o 
   7   6   4      107.15      104.18     32.25 o 
   8   6   4       55.35       56.63     20.58 o 
   9   6   4       30.17       27.84     17.30 o 
  -9   7   4        0.25       -3.53     12.58 o 
  -8   7   4        0.00        0.93     15.22 o 
  -7   7   4        5.03       -0.28     10.26 o 
  -6   7   4        0.14        7.70      9.13 o 
  -5   7   4       17.03       35.73     12.69 o 
  -4   7   4      541.77      563.17     34.24 o 
  -3   7   4       28.00       32.58      8.76 o 
  -2   7   4        0.76       -0.69      5.00 o 
  -1   7   4       46.33       41.68     10.66 o 
   0   7   4       43.87       54.27     12.62 o 
   1   7   4       13.50       15.02      6.47 o 
   2   7   4        8.28       21.01      9.64 o 
   3   7   4        2.71       -0.24      7.48 o 
   4   7   4      317.46      279.27     25.54 o 
   5   7   4        0.25       -1.12      8.13 o 
   6   7   4      189.06      196.89     32.59 o 
   7   7   4        0.97        4.35     13.86 o 
   8   7   4        0.05       22.13     16.37 o 
  -8   8   4        0.04       10.37     13.25 o 
  -7   8   4        2.24        5.49     14.59 o 
  -6   8   4       70.07       64.98     23.77 o 
  -5   8   4       34.11       46.61     14.48 o 
  -4   8   4        6.23       10.18      9.17 o 
  -3   8   4       34.94       55.86     13.07 o 
  -2   8   4       88.66      103.33     16.87 o 
  -1   8   4       18.06       10.49      7.51 o 
   0   8   4        0.41        2.81      7.02 o 
   1   8   4       21.25       17.63     20.31 o 
   2   8   4       39.71       27.08     11.65 o 
   3   8   4      105.52      106.74     19.99 o 
   4   8   4        1.18        2.65      8.58 o 
   5   8   4       17.10       29.18     16.25 o 
   6   8   4        0.01        9.49     13.25 o 
   7   8   4       14.29       -9.10     13.89 o 
  -6   9   4       59.08      106.07     30.47 o 
  -5   9   4        5.92       11.81     14.48 o 
  -4   9   4       41.68       44.29     14.71 o 
  -3   9   4       89.39      143.28     21.62 o 
  -2   9   4       11.71       16.96     10.15 o 
  -1   9   4        2.59        4.40      7.74 o 
   0   9   4       11.87       21.49     12.98 o 
   1   9   4       19.11       19.89     11.42 o 
   2   9   4        2.13        7.59     10.28 o 
   3   9   4       18.43       25.90     12.29 o 
   4   9   4        5.75       -9.95     10.83 o 
   5   9   4        6.44       16.28     15.11 o 
   6   9   4        2.98        6.09     12.71 o 
  -5  10   4        3.24        0.15     15.36 o 
  -4  10   4       12.86       40.01     19.56 o 
  -3  10   4        5.92        0.92     10.58 o 
  -2  10   4        0.49        5.21     13.05 o 
  -1  10   4       36.86       28.05     16.38 o 
   0  10   4        7.54       20.19     12.36 o 
   1  10   4        3.54        3.66     10.09 o 
   2  10   4       26.84       34.13     13.97 o 
   3  10   4        9.51        3.12     21.21 o 
   4  10   4        6.17        1.07     14.36 o 
  -1  11   4        4.79        5.86     13.17 o 
   0  11   4        0.04        1.26     11.60 o 
 -11   0   5       46.18       45.09     30.36 o 
  -9   0   5      387.91      382.76     44.31 o 
  -7   0   5      215.70      164.86     23.16 o 
  -5   0   5      374.96      316.17     26.24 o 
  -3   0   5      900.91      951.08     35.43 o 
  -1   0   5     7239.15     7903.76     74.68 o 
   1   0   5     1329.83     1086.73     27.55 o 
   3   0   5     3024.64     2481.15     41.10 o 
   5   0   5       73.49       95.17     11.48 o 
   7   0   5      690.58      719.75     33.89 o 
   9   0   5       57.78       44.15     13.81 o 
  11   0   5        6.48       13.39     18.08 o 
 -11   1   5        0.04       -4.24     10.96 o 
 -10   1   5       57.63       49.19     18.18 o 
  -9   1   5      445.81      469.48     35.21 o 
  -8   1   5       10.97        3.21      9.18 o 
  -7   1   5      740.35      728.90     37.05 o 
  -6   1   5       31.88       30.54      9.35 o 
  -5   1   5      404.21      370.95     37.36 o 
  -4   1   5        2.31        2.42      4.65 o 
  -3   1   5      107.15       98.93     10.70 o 
  -2   1   5        0.00        1.22      1.95 o 
  -1   1   5     5671.40     6772.24     68.63 o 
   0   1   5    14577.23    15650.36    164.99 o 
   1   1   5      796.20      796.92     17.37 o 
   2   1   5      107.67      130.43      6.16 o 
   3   1   5      919.80      985.75     16.94 o 
   4   1   5      865.76      722.67     18.29 o 
   5   1   5      338.87      389.16     14.96 o 
   6   1   5      358.53      281.12     14.29 o 
   7   1   5        3.34       10.41      5.20 o 
   8   1   5        0.61        4.39      5.24 o 
   9   1   5       61.57       71.64     11.53 o 
  10   1   5      165.36      182.56     21.10 o 
  11   1   5       12.75       13.10     12.07 o 
 -11   2   5       11.88       19.78     13.59 o 
 -10   2   5       10.03        7.29      9.81 o 
  -9   2   5        1.41       -0.75      8.52 o 
  -8   2   5        5.46       10.39     10.19 o 
  -7   2   5       14.03        7.52      8.12 o 
  -6   2   5      120.58      108.05     15.37 o 
  -5   2   5      193.34      190.96     17.39 o 
  -4   2   5     1383.36     1416.65     41.07 o 
  -3   2   5       67.13       68.65      9.62 o 
  -2   2   5      810.75      902.41     18.38 o 
  -1   2   5     3574.04     3657.20     45.17 o 
   0   2   5      477.18      463.20     12.25 o 
   1   2   5      286.62      261.55     14.64 o 
   2   2   5      291.78      255.78     19.26 o 
   3   2   5     2031.18     1970.47     30.06 o 
   4   2   5      288.32      307.92     12.09 o 
   5   2   5      574.68      583.59     31.91 o 
   6   2   5      999.28     1062.25     26.50 o 
   7   2   5       93.23      109.19     11.17 o 
   8   2   5       16.45       13.77      6.17 o 
   9   2   5       40.04       38.79     13.10 o 
  10   2   5        0.87        4.63     10.19 o 
  11   2   5        3.45       10.39     12.23 o 
 -11   3   5       95.06       91.57     22.81 o 
 -10   3   5       70.59       64.89     18.61 o 
  -9   3   5       14.74       35.33     15.43 o 
  -8   3   5      239.43      208.49     24.21 o 
  -7   3   5      471.77      489.99     32.49 o 
  -6   3   5        1.12       -0.11      4.77 o 
  -5   3   5      135.44      107.14     13.65 o 
  -4   3   5       17.44        7.87      5.51 o 
  -3   3   5      536.65      503.29     40.24 o 
  -2   3   5     2554.80     2328.93     45.28 o 
  -1   3   5        0.03        7.20      3.19 o 
   0   3   5     1201.29     1280.63     34.22 o 
   1   3   5        5.07        0.77      2.18 o 
   2   3   5        4.83        3.68      4.39 o 
   3   3   5     1883.22     2019.60     47.99 o 
   4   3   5       19.07       25.33      5.21 o 
   5   3   5        1.57        3.05      3.71 o 
   6   3   5      192.37      207.18     14.26 o 
   7   3   5      338.51      345.20     22.98 o 
   8   3   5      443.93      470.38     28.09 o 
   9   3   5      302.97      318.49     29.85 o 
  10   3   5        9.43       12.40     16.96 o 
  11   3   5        0.00       22.89     16.92 o 
 -11   4   5        9.52       11.36     14.93 o 
 -10   4   5       12.95       15.10     12.78 o 
  -9   4   5      226.39      298.88     30.31 o 
  -8   4   5       25.11       24.23     12.12 o 
  -7   4   5        2.20       -0.16      7.61 o 
  -6   4   5       40.78       42.14     12.28 o 
  -5   4   5       91.07      117.54     22.55 o 
  -4   4   5        0.56        0.85      4.16 o 
  -3   4   5      539.69      500.64     25.08 o 
  -2   4   5      218.37      256.84     16.63 o 
  -1   4   5       81.75       76.64      8.83 o 
   0   4   5     2093.70     2320.78     77.77 o 
   1   4   5       30.69       21.55      5.97 o 
   2   4   5       27.61       25.89      4.11 o 
   3   4   5      515.48      532.35     23.46 o 
   4   4   5       32.23       41.80      5.85 o 
   5   4   5      164.52      173.64     12.14 o 
   6   4   5       36.68       39.11     10.57 o 
   7   4   5      443.60      460.84     27.34 o 
   8   4   5      473.38      480.01     43.31 o 
   9   4   5       31.81       51.61     19.64 o 
  10   4   5        1.61        5.89     12.96 o 
 -10   5   5        2.31       -1.72     11.65 o 
  -9   5   5        2.26       -5.79     10.17 o 
  -8   5   5      186.91      178.05     26.05 o 
  -7   5   5       53.98       57.54     15.92 o 
  -6   5   5      575.60      590.95     35.24 o 
  -5   5   5      103.37      110.91     16.79 o 
  -4   5   5      461.17      505.02     28.55 o 
  -3   5   5       70.16       59.33     11.53 o 
  -2   5   5      214.28      216.75     16.78 o 
  -1   5   5       96.30       76.48     10.39 o 
   0   5   5      158.07      144.45     13.61 o 
   1   5   5      146.76      173.12     14.08 o 
   2   5   5       26.09       20.44      4.66 o 
   3   5   5      245.90      268.97     14.64 o 
   4   5   5      287.81      266.06     21.58 o 
   5   5   5        2.53        8.26      6.89 o 
   6   5   5        2.53        8.16      8.06 o 
   7   5   5        0.32        0.40      9.66 o 
   8   5   5      134.00      138.88     29.23 o 
   9   5   5       26.71       24.31     16.71 o 
  10   5   5       97.44       98.00     27.40 o 
  -9   6   5        5.48       -8.88     14.68 o 
  -8   6   5       30.80       31.38     14.69 o 
  -7   6   5       49.75       71.81     18.29 o 
  -6   6   5       80.70       90.04     18.70 o 
  -5   6   5        1.67        2.91      7.00 o 
  -4   6   5       93.44       77.25     14.76 o 
  -3   6   5      294.63      341.68     23.66 o 
  -2   6   5        6.39        9.31      5.65 o 
  -1   6   5        0.97        3.86      4.79 o 
   0   6   5       16.63       25.56      8.41 o 
   1   6   5      133.85      116.05     13.69 o 
   2   6   5      107.17      137.31     17.90 o 
   3   6   5      116.66      104.54     16.48 o 
   4   6   5      433.74      456.54     30.22 o 
   5   6   5      371.07      403.87     29.86 o 
   6   6   5       44.70       33.13     11.84 o 
   7   6   5       87.62       90.95     24.39 o 
   8   6   5       11.35       20.89     14.42 o 
   9   6   5        1.63       -3.48     12.65 o 
  -9   7   5       20.80        5.09     13.88 o 
  -8   7   5        0.02       -2.67     14.96 o 
  -7   7   5       89.80       85.07     19.86 o 
  -6   7   5       11.89       16.80     11.21 o 
  -5   7   5       79.49       94.53     18.84 o 
  -4   7   5        0.46       -3.12      6.64 o 
  -3   7   5       31.98       29.90      9.68 o 
  -2   7   5       47.42       43.94     12.05 o 
  -1   7   5        3.04        3.62      5.47 o 
   0   7   5       22.59       12.07      7.80 o 
   1   7   5       13.54       24.79      8.27 o 
   2   7   5        4.76        1.62      6.78 o 
   3   7   5      585.67      544.04     38.06 o 
   4   7   5       36.22       70.33     16.57 o 
   5   7   5        9.80       16.16     10.29 o 
   6   7   5        1.10        8.58     12.21 o 
   7   7   5       44.92       26.69     17.43 o 
   8   7   5        1.04       10.21     13.50 o 
  -8   8   5       21.91        4.79     17.86 o 
  -7   8   5        9.13       -1.63     15.62 o 
  -6   8   5        0.01       -8.64      8.64 o 
  -5   8   5        5.34        4.42      8.37 o 
  -4   8   5       79.74       94.80     19.19 o 
  -3   8   5      207.17      276.35     25.08 o 
  -2   8   5      158.70      153.40     19.21 o 
  -1   8   5      338.49      324.96     32.44 o 
   0   8   5       17.27        4.89      6.99 o 
   1   8   5        9.75        1.05     10.10 o 
   2   8   5       15.31       13.74      9.49 o 
   3   8   5       20.94       15.35     10.19 o 
   4   8   5       76.53       85.54     23.19 o 
   5   8   5        3.95       28.00     15.23 o 
   6   8   5        1.94       21.69     15.68 o 
   7   8   5       58.09        0.39     13.46 o 
  -6   9   5      109.10      163.37     35.11 o 
  -5   9   5       24.60       34.25     15.50 o 
  -4   9   5       63.21       77.83     18.67 o 
  -3   9   5       21.30       49.12     14.04 o 
  -2   9   5       15.38       13.76      9.00 o 
  -1   9   5       42.38       29.53     15.62 o 
   0   9   5        9.13       14.31     12.65 o 
   1   9   5        8.47        8.62     10.09 o 
   2   9   5        0.45        0.73      8.62 o 
   3   9   5        5.93        4.93     10.44 o 
   4   9   5        3.75        2.89     10.77 o 
   5   9   5       18.79        3.79     16.18 o 
   6   9   5        0.03       13.62     10.42 o 
  -4  10   5       10.14       21.48     16.27 o 
  -3  10   5       19.26       18.92     14.46 o 
  -2  10   5        0.34        5.66     12.92 o 
  -1  10   5        9.46       22.78     16.22 o 
   0  10   5       57.01       43.97     30.36 o 
   1  10   5        3.05        6.76     10.09 o 
   2  10   5        4.30        0.31     10.78 o 
   3  10   5        3.37        4.53     12.29 o 
   4  10   5        0.38        7.23     13.10 o 
 -10   0   6       10.75       26.56     23.44 o 
  -8   0   6     1214.84     1313.95     66.84 o 
  -6   0   6     2239.85     2434.52     76.55 o 
  -4   0   6     2289.70     2493.27     92.52 o 
  -2   0   6        9.93        9.01      4.79 o 
   0   0   6    31688.33    33518.02    337.05 o 
   2   0   6     3304.54     3311.53     82.70 o 
   4   0   6      519.45      485.14     21.44 o 
   6   0   6        6.52       30.60      8.82 o 
   8   0   6      120.36      151.87     19.75 o 
  10   0   6        3.38       -0.78     11.11 o 
 -11   1   6       75.22       65.26     17.88 o 
 -10   1   6       21.22       28.64     13.70 o 
  -9   1   6      231.30      276.84     28.38 o 
  -8   1   6        6.66        1.56      9.81 o 
  -7   1   6       51.63       63.82     15.27 o 
  -6   1   6       43.18       47.97     11.93 o 
  -5   1   6        7.09        6.84      5.74 o 
  -4   1   6       75.96       92.70     15.24 o 
  -3   1   6       17.77       26.55      4.44 o 
  -2   1   6      124.02      118.48      7.03 o 
  -1   1   6    14762.55    16768.07    243.44 o 
   0   1   6    13712.08    15081.81     90.73 o 
   1   1   6       25.78       27.76      4.28 o 
   2   1   6      329.60      331.97      8.38 o 
   3   1   6      552.01      591.87     13.52 o 
   4   1   6      104.96      109.86      9.19 o 
   5   1   6        6.43        2.87      3.15 o 
   6   1   6        2.65        1.74      3.69 o 
   7   1   6       76.50       58.04      9.06 o 
   8   1   6      346.93      344.06     18.35 o 
   9   1   6        1.29        4.83      7.02 o 
  10   1   6       20.71       27.59     11.05 o 
  11   1   6       15.95       31.70     23.44 o 
 -11   2   6        7.40       -3.95     11.14 o 
 -10   2   6        5.84       10.00     10.47 o 
  -9   2   6      124.08      147.80     24.98 o 
  -8   2   6       93.83      102.61     20.18 o 
  -7   2   6        9.65       11.29      9.03 o 
  -6   2   6       47.81       62.18     13.74 o 
  -5   2   6        0.19        1.25      4.55 o 
  -4   2   6      845.94      888.42     33.09 o 
  -3   2   6      881.93      779.89     28.18 o 
  -2   2   6      930.53      947.73     22.26 o 
  -1   2   6       49.43       33.27      4.54 o 
   0   2   6       26.35       26.95      3.76 o 
   1   2   6       17.19        6.87      4.20 o 
   2   2   6      180.71      133.70     12.20 o 
   3   2   6      577.82      628.49     23.06 o 
   4   2   6      923.16      882.11     19.49 o 
   5   2   6       38.63       38.83      5.94 o 
   6   2   6       12.79       14.67      4.81 o 
   7   2   6      156.11      126.37     11.58 o 
   8   2   6       20.47       27.12      8.35 o 
   9   2   6       10.29        2.13      6.76 o 
  10   2   6       72.77       70.55     18.26 o 
  11   2   6       47.44       88.52     21.62 o 
 -11   3   6      120.16      163.49     30.09 o 
 -10   3   6       78.23       94.23     21.93 o 
  -9   3   6      122.80      141.40     24.96 o 
  -8   3   6      137.00      135.03     22.10 o 
  -7   3   6       44.10       42.22     13.23 o 
  -6   3   6        3.01       11.44      7.26 o 
  -5   3   6      338.07      324.88     22.91 o 
  -4   3   6      425.02      431.96     31.35 o 
  -3   3   6       14.12       35.20      8.19 o 
  -2   3   6      531.27      611.85     23.75 o 
  -1   3   6       67.34       72.40      6.53 o 
   0   3   6      270.53      233.62      9.62 o 
   1   3   6       96.28       71.95      6.09 o 
   2   3   6       17.42       17.59      6.57 o 
   3   3   6      780.98      781.75     27.00 o 
   4   3   6       16.84       27.29      6.45 o 
   5   3   6      710.75      728.92     22.69 o 
   6   3   6       80.84       71.73     13.08 o 
   7   3   6      499.53      471.34     27.18 o 
   8   3   6      441.07      454.80     27.68 o 
   9   3   6        1.83       11.54     10.67 o 
  10   3   6        1.54       -5.18      9.68 o 
 -10   4   6       30.76       14.46     12.95 o 
  -9   4   6      225.73      173.43     25.51 o 
  -8   4   6        3.26        6.37      9.78 o 
  -7   4   6      489.79      492.98     34.18 o 
  -6   4   6        2.02       -3.79      6.13 o 
  -5   4   6     1113.91     1148.56     43.61 o 
  -4   4   6      138.97      141.93     15.32 o 
  -3   4   6      247.32      211.14     16.68 o 
  -2   4   6      264.23      298.70     18.19 o 
  -1   4   6      585.44      645.29     26.52 o 
   0   4   6      963.63     1098.41     50.16 o 
   1   4   6       67.31       94.64      8.53 o 
   2   4   6       45.64       56.83     11.34 o 
   3   4   6      126.74      102.85     11.66 o 
   4   4   6        5.18        5.37      4.50 o 
   5   4   6      285.24      256.07     19.26 o 
   6   4   6      261.41      274.07     20.97 o 
   7   4   6      101.98      116.26     17.85 o 
   8   4   6       55.78       52.41     15.76 o 
   9   4   6      115.95      129.61     29.49 o 
  10   4   6       54.84       61.92     22.74 o 
 -10   5   6        0.27       -9.78      9.78 o 
  -9   5   6        2.49        9.88     11.92 o 
  -8   5   6        0.32       -1.44      8.93 o 
  -7   5   6      284.39      328.07     29.60 o 
  -6   5   6      307.95      307.99     27.03 o 
  -5   5   6      118.28       93.17     16.69 o 
  -4   5   6      563.31      482.97     42.18 o 
  -3   5   6      261.82      231.58     18.65 o 
  -2   5   6       37.94       38.27      8.89 o 
  -1   5   6      661.17      668.82     39.76 o 
   0   5   6        7.62        4.48      3.47 o 
   1   5   6      153.98      152.39     12.93 o 
   2   5   6        1.62        2.29      4.12 o 
   3   5   6       89.44       66.48     13.18 o 
   4   5   6      111.87      127.25     16.83 o 
   5   5   6        5.15        4.54      7.40 o 
   6   5   6      120.64      107.99     17.53 o 
   7   5   6       11.90        4.29     12.74 o 
   8   5   6       38.79       34.36     18.30 o 
   9   5   6      108.04      100.01     27.17 o 
  10   5   6       21.61       41.21     20.89 o 
  -9   6   6        5.25       -3.41     12.04 o 
  -8   6   6       67.38       67.67     18.83 o 
  -7   6   6       88.39       82.90     19.47 o 
  -6   6   6       23.23       25.44     12.07 o 
  -5   6   6      534.35      514.08     33.26 o 
  -4   6   6       11.90       19.34      8.62 o 
  -3   6   6      816.61      863.78     37.36 o 
  -2   6   6       11.65       10.60      5.42 o 
  -1   6   6       46.79       47.91     10.37 o 
   0   6   6      120.53      136.29     12.33 o 
   1   6   6       20.60       23.05      7.47 o 
   2   6   6        5.70       12.84      9.38 o 
   3   6   6      255.15      246.14     23.02 o 
   4   6   6        2.62        0.30      7.48 o 
   5   6   6       39.78       41.48     14.16 o 
   6   6   6       18.80       20.40     10.38 o 
   7   6   6        1.41       13.54     12.23 o 
   8   6   6        8.77       -2.35     12.48 o 
   9   6   6       23.27       20.17     16.98 o 
  -9   7   6        1.48       -9.16     14.96 o 
  -8   7   6        0.66        2.22     11.28 o 
  -7   7   6       11.35        4.67     10.32 o 
  -6   7   6       25.07       25.44     12.10 o 
  -5   7   6       60.18       70.06     16.96 o 
  -4   7   6        5.15       -6.13      6.13 o 
  -3   7   6        3.56       15.90      7.40 o 
  -2   7   6      324.92      316.17     23.42 o 
  -1   7   6      224.10      205.95     17.85 o 
   0   7   6      190.88      194.40     17.20 o 
   1   7   6      104.98       55.06     28.24 o 
   2   7   6       43.93       90.40     28.79 o 
   3   7   6       43.12       46.30     14.27 o 
   4   7   6     1058.42     1105.76     50.74 o 
   5   7   6       29.53       48.27     21.77 o 
   6   7   6        0.62       12.03     11.81 o 
   7   7   6       23.51       42.41     18.45 o 
   8   7   6        0.36        6.44     15.39 o 
  -8   8   6       24.38       25.17     24.89 o 
  -7   8   6        2.14      -12.21     13.10 o 
  -6   8   6        2.02       -3.22      9.52 o 
  -5   8   6      425.26      513.69     36.44 o 
  -4   8   6       44.53       59.17     15.65 o 
  -3   8   6      449.87      535.89     34.19 o 
  -2   8   6      139.43      168.00     17.33 o 
  -1   8   6        0.42        6.29      6.47 o 
   0   8   6      169.16      131.07     24.31 o 
   1   8   6       56.55       59.42     19.05 o 
   2   8   6        2.50        3.66      8.50 o 
   3   8   6        1.13        1.89      7.67 o 
   4   8   6        2.23        1.85      9.50 o 
   5   8   6        9.75       12.94     13.08 o 
   6   8   6       10.04       21.32     17.83 o 
   7   8   6        8.76       17.74     14.99 o 
  -6   9   6        4.93       36.28     20.02 o 
  -5   9   6       76.44       74.27     19.78 o 
  -4   9   6        2.17       12.28     11.03 o 
  -3   9   6      103.39      108.86     20.26 o 
  -2   9   6        3.83        9.49      8.95 o 
  -1   9   6       44.90       73.29     20.89 o 
   0   9   6       10.26       -0.39     11.63 o 
   1   9   6        5.10       12.05     18.08 o 
   2   9   6        0.91       -4.01      8.41 o 
   3   9   6       17.23       39.32     15.28 o 
   4   9   6       18.95       46.06     18.59 o 
   5   9   6        0.23        8.94     14.28 o 
   6   9   6        5.61       18.31     15.86 o 
  -4  10   6        8.02       11.45     14.91 o 
  -3  10   6        2.48       -2.30     12.57 o 
  -2  10   6        0.01       15.06     14.46 o 
  -1  10   6       14.70       -6.19     25.45 o 
   0  10   6       15.30        4.24     24.11 o 
   1  10   6        6.75        5.13     10.99 o 
   2  10   6        1.44       -0.16     17.24 o 
   3  10   6       18.71       16.52     13.54 o 
   4  10   6        0.00        1.58     10.33 o 
 -11   0   7       75.50      115.85     44.87 o 
  -9   0   7        8.41       22.77     23.44 o 
  -7   0   7     2005.51     2090.80     78.28 o 
  -5   0   7      237.68      274.10     36.38 o 
  -3   0   7      911.85     1016.20     32.46 o 
  -1   0   7     4290.29     5203.02     97.10 o 
   1   0   7     3025.81     2974.24     52.60 o 
   3   0   7      330.50      322.99     13.67 o 
   5   0   7       25.89       31.57      8.20 o 
   7   0   7      136.81      109.48     15.55 o 
   9   0   7        0.62       -2.68      7.67 o 
 -11   1   7        0.00        0.37     10.71 o 
 -10   1   7        1.72       -6.48      9.21 o 
  -9   1   7       13.80       12.62     10.94 o 
  -8   1   7       17.87       20.64     11.28 o 
  -7   1   7       17.69        7.76      8.84 o 
  -6   1   7       96.20      108.33     16.21 o 
  -5   1   7      882.22      956.95     37.27 o 
  -4   1   7     1198.24     1180.30     28.32 o 
  -3   1   7     3047.88     3226.34     73.03 o 
  -2   1   7     2464.41     2659.14     58.57 o 
  -1   1   7     5233.03     5409.06     71.16 o 
   0   1   7     1492.66     1755.53     28.62 o 
   1   1   7      112.91      106.87      7.44 o 
   2   1   7       95.07       93.87      7.23 o 
   3   1   7       99.21       83.22      6.88 o 
   4   1   7       48.35       71.07      7.28 o 
   5   1   7       29.87       39.46      6.31 o 
   6   1   7       70.63       64.58      8.44 o 
   7   1   7       61.22       65.94      9.68 o 
   8   1   7        3.72        7.97      6.04 o 
   9   1   7       26.75       16.62      7.41 o 
  10   1   7       16.44       43.36     14.16 o 
  11   1   7       55.02       46.43     31.70 o 
 -11   2   7        1.29        4.02     11.26 o 
 -10   2   7        3.61       -2.31      9.48 o 
  -9   2   7       57.46       56.34     17.43 o 
  -8   2   7      422.54      422.92     32.63 o 
  -7   2   7      100.93       99.25     18.98 o 
  -6   2   7       30.44       23.61      9.61 o 
  -5   2   7        1.72        1.40      4.46 o 
  -4   2   7        4.80       -1.01      4.46 o 
  -3   2   7       93.66       79.86      9.99 o 
  -2   2   7      493.89      571.20     15.68 o 
  -1   2   7      121.72       89.93      6.78 o 
   0   2   7       72.04       89.75     15.63 o 
   1   2   7     1014.93      973.91     37.04 o 
   2   2   7       43.92       39.87      8.39 o 
   3   2   7       77.94      111.94     10.96 o 
   4   2   7      398.56      412.14     12.57 o 
   5   2   7      227.79      217.41     11.29 o 
   6   2   7       30.26       32.91      6.46 o 
   7   2   7       59.30       59.71     10.24 o 
   8   2   7       57.56       36.11      9.38 o 
   9   2   7       59.02       60.40     14.07 o 
  10   2   7        0.54       -5.67     10.00 o 
  11   2   7        0.02       -1.55     25.11 o 
 -11   3   7       17.72       16.72     12.96 o 
 -10   3   7        3.46        4.36     12.23 o 
  -9   3   7      193.82      205.26     27.13 o 
  -8   3   7       31.44       11.96     10.75 o 
  -7   3   7       41.46       39.95     13.73 o 
  -6   3   7       35.57       30.67     10.82 o 
  -5   3   7      161.16      139.23     16.06 o 
  -4   3   7     1176.18     1240.52     67.69 o 
  -3   3   7      182.49      147.54     13.79 o 
  -2   3   7      710.41      689.98     19.24 o 
  -1   3   7      127.67      125.71     12.12 o 
   0   3   7       13.24       18.95      4.98 o 
   1   3   7      237.52      183.32     15.11 o 
   2   3   7      841.89      798.23     31.03 o 
   3   3   7      154.55      132.97     12.44 o 
   4   3   7        0.49        2.94      3.82 o 
   5   3   7       60.89       49.23      7.55 o 
   6   3   7        3.48       10.50      7.02 o 
   7   3   7        5.48        4.79      6.79 o 
   8   3   7        0.27       -5.79      6.80 o 
   9   3   7        6.77        5.69      9.73 o 
  10   3   7       46.91       55.72     16.49 o 
 -10   4   7      117.75      105.29     24.54 o 
  -9   4   7       38.55       27.97     13.68 o 
  -8   4   7      289.46      264.19     28.31 o 
  -7   4   7      556.39      650.65     39.17 o 
  -6   4   7       65.41       62.17     15.10 o 
  -5   4   7       26.73       20.67      8.81 o 
  -4   4   7      284.76      279.57     21.01 o 
  -3   4   7        8.61       11.18      5.70 o 
  -2   4   7       22.38       10.74      4.82 o 
  -1   4   7        4.38        2.60      3.08 o 
   0   4   7      515.59      448.22     14.99 o 
   1   4   7      101.82       84.98      6.55 o 
   2   4   7      138.16      147.05     15.13 o 
   3   4   7        0.41        6.25      4.93 o 
   4   4   7      173.79      186.93     16.06 o 
   5   4   7      369.77      366.59     23.02 o 
   6   4   7        5.39       16.89      8.23 o 
   7   4   7      141.45      164.99     19.42 o 
   8   4   7       17.77       30.46     12.10 o 
   9   4   7      108.87      103.14     21.82 o 
  10   4   7      190.47      201.67     35.59 o 
 -10   5   7        0.23       -1.87      9.75 o 
  -9   5   7       34.82       34.80     15.76 o 
  -8   5   7       65.87       79.97     19.85 o 
  -7   5   7        0.25        2.21      9.13 o 
  -6   5   7      979.17     1046.34     63.17 o 
  -5   5   7     1787.16     1911.62     72.56 o 
  -4   5   7        6.33       -2.17      4.70 o 
  -3   5   7      166.13      140.42     15.14 o 
  -2   5   7       71.02       62.32      9.38 o 
  -1   5   7      661.69      670.75     24.26 o 
   0   5   7       11.87       12.54      4.54 o 
   1   5   7        3.22        0.38      3.01 o 
   2   5   7      591.44      625.18     43.75 o 
   3   5   7      337.39      302.86     20.37 o 
   4   5   7       11.59       16.16      7.58 o 
   5   5   7        3.48       -1.12      5.88 o 
   6   5   7       69.69       66.78     13.82 o 
   7   5   7       39.49       42.89     14.19 o 
   8   5   7        5.35        8.57     13.39 o 
   9   5   7        7.71        5.81     12.39 o 
  -9   6   7        0.19        5.82     12.29 o 
  -8   6   7        9.73       20.74     12.11 o 
  -7   6   7        0.15       -0.77      9.41 o 
  -6   6   7       72.76       60.83     16.62 o 
  -5   6   7      150.05      137.98     21.26 o 
  -4   6   7       19.82       21.93      8.79 o 
  -3   6   7       27.00       26.01      8.76 o 
  -2   6   7        6.47        1.09      4.50 o 
  -1   6   7       41.39       31.77      7.72 o 
   0   6   7      219.13      202.10     20.56 o 
   1   6   7       63.88       50.74      7.82 o 
   2   6   7      168.31      169.79     30.36 o 
   3   6   7      129.22       99.85     17.58 o 
   4   6   7      275.63      290.32     25.40 o 
   5   6   7       32.00       32.89     11.14 o 
   6   6   7       64.76       69.80     17.01 o 
   7   6   7       29.28       39.97     18.14 o 
   8   6   7        6.65       14.91     14.51 o 
   9   6   7       10.81       -2.23     13.62 o 
  -8   7   7        3.25        7.77     12.95 o 
  -7   7   7        6.17        9.66     12.38 o 
  -6   7   7       50.72       48.90     15.64 o 
  -5   7   7       72.96       53.92     14.81 o 
  -4   7   7       24.65       34.65     12.12 o 
  -3   7   7      373.85      410.35     27.79 o 
  -2   7   7        0.93       -2.87      5.00 o 
  -1   7   7     1638.26     1771.80     49.78 o 
   0   7   7      152.43      159.27     14.55 o 
   1   7   7      171.12      172.31     25.13 o 
   2   7   7        9.93        9.76     11.35 o 
   3   7   7        0.56        3.90      8.65 o 
   4   7   7        0.95       -4.11      7.48 o 
   5   7   7        6.57        9.97     10.01 o 
   6   7   7        0.45        2.71      9.49 o 
   7   7   7        0.01       -3.85     11.32 o 
   8   7   7       15.30       19.52     15.35 o 
  -7   8   7       21.66       32.72     15.83 o 
  -6   8   7        1.65        4.01     10.87 o 
  -5   8   7      115.53      119.89     21.62 o 
  -4   8   7       57.00       60.99     15.49 o 
  -3   8   7        1.47       18.85      9.49 o 
  -2   8   7        1.82       -2.71      6.34 o 
  -1   8   7      188.60      200.58     28.30 o 
   0   8   7       15.26       11.38     10.98 o 
   1   8   7       17.41       17.86     12.78 o 
   2   8   7       29.69       12.32      9.47 o 
   3   8   7       21.01        0.50      9.50 o 
   4   8   7        2.57        9.25     10.14 o 
   5   8   7        2.33        5.32     10.56 o 
   6   8   7       41.44       38.53     19.15 o 
   7   8   7       13.80       24.23     16.75 o 
  -6   9   7      125.02      206.36     28.18 o 
  -5   9   7      142.24      127.83     24.39 o 
  -4   9   7        0.68        6.42      9.89 o 
  -3   9   7        7.94       18.81     11.37 o 
  -2   9   7       12.75       23.85     14.99 o 
  -1   9   7       14.05        8.78     12.61 o 
   0   9   7        0.01       -2.07     11.82 o 
   1   9   7        3.36        0.54     10.61 o 
   2   9   7        9.25       12.11     11.07 o 
   3   9   7       55.10       56.66     17.74 o 
   4   9   7        5.09        7.83     11.92 o 
   5   9   7        1.55        4.57     12.71 o 
   6   9   7        0.08       -2.86     14.30 o 
  -4  10   7        0.69      -14.41     17.08 o 
  -3  10   7        0.87       -4.64     11.25 o 
  -2  10   7        2.06       -5.94     11.45 o 
  -1  10   7        7.88        0.05     12.23 o 
   0  10   7       14.59       28.96     17.04 o 
   1  10   7       14.01       18.32     13.25 o 
   2  10   7        1.10       -2.86     11.14 o 
   3  10   7        0.35       -4.00     12.04 o 
   4  10   7        0.03      -16.07     16.07 o 
 -10   0   8       25.12       38.39     26.12 o 
  -8   0   8       21.66        5.58     16.96 o 
  -6   0   8      302.62      306.87     23.12 o 
  -4   0   8      170.45      109.96     13.44 o 
  -2   0   8     2154.60     1637.10     48.88 o 
   0   0   8    14266.63    14710.91    236.05 o 
   2   0   8      125.33      171.46     15.21 o 
   4   0   8      465.15      396.42     20.01 o 
   6   0   8       82.16       49.10     11.25 o 
   8   0   8      428.54      403.08     28.70 o 
  10   0   8        5.16        4.97     13.30 o 
 -11   1   8       39.41       51.43     22.88 o 
 -10   1   8      126.41      132.75     33.50 o 
  -9   1   8      129.64      123.15     23.86 o 
  -8   1   8      187.80      183.40     23.20 o 
  -7   1   8      132.55      109.52     19.63 o 
  -6   1   8      238.43      246.31     22.46 o 
  -5   1   8     1961.38     2144.83     45.47 o 
  -4   1   8       45.40       31.62      5.47 o 
  -3   1   8     1418.49     1722.35     38.75 o 
  -2   1   8     1173.72     1258.04     26.48 o 
  -1   1   8      616.11      602.55     33.67 o 
   0   1   8     2362.58     2388.13     35.63 o 
   1   1   8      235.54      197.53     10.51 o 
   2   1   8       40.26       51.59      5.16 o 
   3   1   8        4.42        2.91      2.19 o 
   4   1   8       17.06       19.01      3.89 o 
   5   1   8      145.33      108.41      8.81 o 
   6   1   8        0.46        2.95      3.72 o 
   7   1   8      840.77      992.17     28.60 o 
   8   1   8      183.80      197.99     16.55 o 
   9   1   8        2.37        2.39      6.67 o 
  10   1   8        2.73       13.10     11.35 o 
 -11   2   8       80.44       64.86     20.01 o 
 -10   2   8        0.93        9.55     11.71 o 
  -9   2   8       56.86       48.18     15.73 o 
  -8   2   8       28.10       55.92     16.11 o 
  -7   2   8       59.23       64.26     15.69 o 
  -6   2   8      125.81      147.72     18.14 o 
  -5   2   8        0.08        1.75      4.38 o 
  -4   2   8       22.95       41.37      8.40 o 
  -3   2   8      826.46      880.06     19.73 o 
  -2   2   8     2514.78     2547.71     72.88 o 
  -1   2   8      125.29      154.74     15.59 o 
   0   2   8     8059.24     7960.88    104.71 o 
   1   2   8        5.96        5.44      2.93 o 
   2   2   8      353.35      307.22     20.41 o 
   3   2   8      620.89      623.43     19.58 o 
   4   2   8      964.20     1031.55     19.39 o 
   5   2   8      194.19      180.72     10.90 o 
   6   2   8        7.34        5.31      4.52 o 
   7   2   8       18.38       12.95      6.42 o 
   8   2   8       20.19       20.00      9.20 o 
   9   2   8        0.68        7.79      8.27 o 
  10   2   8       15.71       19.95     12.18 o 
 -11   3   8        7.75       13.35     14.16 o 
 -10   3   8       33.18       47.22     18.29 o 
  -9   3   8        9.71        9.77     10.71 o 
  -8   3   8      209.28      228.64     26.29 o 
  -7   3   8        4.54        8.16      9.78 o 
  -6   3   8      136.97      137.38     19.32 o 
  -5   3   8       52.08       56.17     12.59 o 
  -4   3   8        2.05        0.30      4.11 o 
  -3   3   8      117.21       98.28     10.68 o 
  -2   3   8       15.14       18.50      4.49 o 
  -1   3   8      139.16      135.50      9.47 o 
   0   3   8      307.31      360.26     16.11 o 
   1   3   8      131.22      126.69     13.26 o 
   2   3   8       13.75       17.58      7.07 o 
   3   3   8      863.85      780.78     33.19 o 
   4   3   8       11.90       29.38      8.16 o 
   5   3   8       88.31       95.72     13.42 o 
   6   3   8        2.80        0.68      6.04 o 
   7   3   8      116.78      116.34     16.56 o 
   8   3   8        0.25        4.78      7.58 o 
   9   3   8       24.09        9.46     10.15 o 
  10   3   8        0.39       -0.57     11.04 o 
 -10   4   8        0.00       -3.08     11.31 o 
  -9   4   8       21.52        9.50     12.59 o 
  -8   4   8       19.36        7.85     10.58 o 
  -7   4   8       22.78       12.60     10.66 o 
  -6   4   8       10.91       14.94      9.59 o 
  -5   4   8       51.34       41.98     11.50 o 
  -4   4   8     1344.08     1548.69     48.55 o 
  -3   4   8      256.26      275.53     17.34 o 
  -2   4   8        6.99       10.02      4.75 o 
  -1   4   8       25.93       41.12      6.08 o 
   0   4   8      178.78      135.90      8.60 o 
   1   4   8      319.32      298.79     20.83 o 
   2   4   8       72.24       63.08     14.66 o 
   3   4   8       17.88       21.69      8.57 o 
   4   4   8      497.71      545.94     26.93 o 
   5   4   8        0.01        4.60      6.19 o 
   6   4   8       88.98       99.01     16.04 o 
   7   4   8       90.72       98.08     16.88 o 
   8   4   8       25.57       31.55     11.75 o 
   9   4   8        3.26       16.01     10.96 o 
  10   4   8        1.15       -7.22     11.21 o 
 -10   5   8        2.02       -3.84      9.76 o 
  -9   5   8      100.19      102.20     23.16 o 
  -8   5   8       74.91       45.82     16.75 o 
  -7   5   8      200.27      178.68     23.62 o 
  -6   5   8      226.52      209.37     25.41 o 
  -5   5   8     1425.44     1546.12     76.90 o 
  -4   5   8       73.20       75.18     14.28 o 
  -3   5   8      261.80      262.99     17.74 o 
  -2   5   8      134.01      107.75     11.23 o 
  -1   5   8        4.48        7.55      4.14 o 
   0   5   8      388.91      411.80     17.50 o 
   1   5   8       30.42       26.75      4.70 o 
   2   5   8       29.08       41.55     11.23 o 
   3   5   8      427.10      392.86     32.97 o 
   4   5   8      363.19      392.75     24.38 o 
   5   5   8       54.16       48.09     10.36 o 
   6   5   8       83.83       71.11     14.77 o 
   7   5   8       63.05       53.99     13.79 o 
   8   5   8        0.00       -3.69     11.15 o 
   9   5   8       19.81       16.81     14.48 o 
  -9   6   8        0.00       -5.01     11.20 o 
  -8   6   8        0.07       -4.90     10.18 o 
  -7   6   8        0.95        4.24     10.25 o 
  -6   6   8       77.22       79.15     18.41 o 
  -5   6   8      121.25      121.44     20.76 o 
  -4   6   8     1417.98     1525.74     53.24 o 
  -3   6   8      597.03      625.73     47.52 o 
  -2   6   8      152.45      138.28     13.47 o 
  -1   6   8      313.10      357.06     19.49 o 
   0   6   8      563.73      545.89     27.88 o 
   1   6   8      307.97      321.51     30.77 o 
   2   6   8      566.74      556.35     41.11 o 
   3   6   8      235.31      250.09     24.22 o 
   4   6   8      348.94      386.66     30.14 o 
   5   6   8       79.49       87.16     15.82 o 
   6   6   8        0.93        4.19      9.85 o 
   7   6   8        0.04        0.89     10.73 o 
   8   6   8        8.21       -2.82     12.20 o 
   9   6   8        0.12       14.90     14.23 o 
  -8   7   8       11.22       22.15     14.08 o 
  -7   7   8       10.11        4.36     11.89 o 
  -6   7   8       85.85       97.85     20.11 o 
  -5   7   8        3.59        6.98      9.52 o 
  -4   7   8       68.98       51.71     14.52 o 
  -3   7   8        9.86        2.49      6.08 o 
  -2   7   8      181.42      174.19     16.56 o 
  -1   7   8       76.22       70.21     11.54 o 
   0   7   8      164.80      162.28     27.07 o 
   1   7   8      242.32      199.04     27.06 o 
   2   7   8      236.72      205.49     28.73 o 
   3   7   8        1.68       14.46      8.90 o 
   4   7   8       49.99       33.19     13.10 o 
   5   7   8        1.23        8.19      9.80 o 
   6   7   8        3.74       11.82     11.02 o 
   7   7   8        5.61       -0.94     11.13 o 
   8   7   8        0.71        4.53     13.25 o 
  -7   8   8        2.39        3.04     11.69 o 
  -6   8   8        2.26        3.81     11.26 o 
  -5   8   8       21.50       10.05     11.10 o 
  -4   8   8      235.72      291.15     27.93 o 
  -3   8   8      215.95      240.15     21.58 o 
  -2   8   8      147.49      172.55     21.06 o 
  -1   8   8      227.58      195.87     28.59 o 
   0   8   8      338.30      392.87     39.37 o 
   1   8   8        9.63       19.96     12.13 o 
   2   8   8       27.99       41.29     26.34 o 
   3   8   8      179.00      229.96     26.99 o 
   4   8   8       27.87       33.45     13.96 o 
   5   8   8        6.88       28.02     14.65 o 
   6   8   8        0.88       -2.18     11.65 o 
   7   8   8       11.50       19.01     16.18 o 
  -6   9   8        2.40        1.71     11.84 o 
  -5   9   8       23.88       29.98     14.25 o 
  -4   9   8        5.09        5.91     11.42 o 
  -3   9   8       24.18       20.42     24.89 o 
  -2   9   8        2.98       11.57     11.93 o 
  -1   9   8       33.11       20.36     13.45 o 
   0   9   8        3.08        1.46     10.80 o 
   1   9   8       14.09        2.90     11.31 o 
   2   9   8       22.94       36.79     15.14 o 
   3   9   8       35.16       38.46     14.59 o 
   4   9   8        9.07        0.40     12.04 o 
   5   9   8        2.14       -9.66      9.66 o 
  -4  10   8       34.44       16.30     27.57 o 
  -3  10   8        0.00       -2.69     11.50 o 
  -2  10   8        7.01       -7.37     13.49 o 
  -1  10   8        0.48       -5.33     11.73 o 
   0  10   8        0.41       12.43     14.12 o 
   1  10   8        0.00        0.26     10.43 o 
   2  10   8       33.70       38.89     17.31 o 
   3  10   8        4.34        9.37      9.70 o 
 -11   0   9        5.81       14.06     25.22 o 
  -9   0   9       50.58       66.07     33.26 o 
  -7   0   9       32.43       19.87     18.75 o 
  -5   0   9     1892.11     2087.81     54.70 o 
  -3   0   9      291.84      375.93     23.31 o 
  -1   0   9       10.32       17.96      7.10 o 
   1   0   9      291.72      282.98     18.74 o 
   3   0   9      593.01      582.44     19.01 o 
   5   0   9       14.08        6.02      4.92 o 
   7   0   9     1392.66     1532.66     69.69 o 
   9   0   9      135.29      149.03     24.98 o 
 -11   1   9       19.14       38.73     20.99 o 
 -10   1   9       86.76      161.03     35.68 o 
  -9   1   9       53.52       48.60     17.22 o 
  -8   1   9        3.03        1.75      9.64 o 
  -7   1   9       97.58       95.50     18.82 o 
  -6   1   9      172.01      157.21     14.89 o 
  -5   1   9      286.45      276.70     12.95 o 
  -4   1   9      961.62      975.63     26.68 o 
  -3   1   9      184.87      201.88     12.48 o 
  -2   1   9        3.32       11.94      4.42 o 
  -1   1   9      731.76      838.87     26.78 o 
   0   1   9        1.59        0.74      2.90 o 
   1   1   9      222.63      255.36     12.62 o 
   2   1   9      876.40      905.21     23.75 o 
   3   1   9        9.27       15.55      4.62 o 
   4   1   9      359.23      399.97     13.22 o 
   5   1   9      115.18       93.42      8.56 o 
   6   1   9      267.30      255.67     14.20 o 
   7   1   9       15.55        9.99      6.57 o 
   8   1   9      233.63      252.73     18.42 o 
   9   1   9        9.04       14.65      8.25 o 
  10   1   9        4.42        6.71     10.10 o 
 -11   2   9        2.22       -5.49     10.66 o 
 -10   2   9        4.26        7.78     12.34 o 
  -9   2   9      365.99      367.77     38.49 o 
  -8   2   9      798.14      835.85     46.46 o 
  -7   2   9        2.09       -6.02      7.27 o 
  -6   2   9       77.92      105.16     16.61 o 
  -5   2   9      203.16      195.39     15.85 o 
  -4   2   9        2.85       11.28      5.28 o 
  -3   2   9      903.03      926.52     26.51 o 
  -2   2   9      507.15      585.85     19.72 o 
  -1   2   9     5341.78     5599.97     89.41 o 
   0   2   9      567.50      588.67     23.20 o 
   1   2   9       89.59       68.13      7.48 o 
   2   2   9      297.82      285.37     19.18 o 
   3   2   9        1.75        0.93      4.74 o 
   4   2   9      355.90      315.12     13.21 o 
   5   2   9      125.74      109.12      8.92 o 
   6   2   9        0.49        2.61      4.59 o 
   7   2   9       27.29       34.31      9.88 o 
   8   2   9        9.63       17.11      9.35 o 
   9   2   9       19.66       13.39      9.70 o 
  10   2   9        7.28       10.18     10.69 o 
 -11   3   9        0.04       10.73     13.67 o 
 -10   3   9       33.24       28.10     14.51 o 
  -9   3   9      209.36      219.32     28.51 o 
  -8   3   9       12.91       13.45     10.22 o 
  -7   3   9      219.21      223.21     25.08 o 
  -6   3   9        0.90        7.11      7.76 o 
  -5   3   9      211.67      205.31     20.05 o 
  -4   3   9       64.97       70.97     11.35 o 
  -3   3   9       14.12       10.69      3.96 o 
  -2   3   9      457.47      465.71     16.67 o 
  -1   3   9     5437.86     5940.49     63.37 o 
   0   3   9       38.35       49.85      5.53 o 
   1   3   9      250.28      231.27     17.61 o 
   2   3   9      730.78      761.58     39.51 o 
   3   3   9     1730.53     1573.50     48.08 o 
   4   3   9      204.65      189.41     19.08 o 
   5   3   9      282.33      269.87     19.67 o 
   6   3   9        3.04        3.39      6.55 o 
   7   3   9       83.75       94.43     16.50 o 
   8   3   9       16.51       14.12     11.49 o 
   9   3   9        9.42       13.98     10.03 o 
  10   3   9        7.49       26.53     13.38 o 
 -10   4   9       30.54       10.69     18.62 o 
  -9   4   9       69.67       74.46     20.37 o 
  -8   4   9      150.54      145.63     25.46 o 
  -7   4   9        5.98       -1.48      8.99 o 
  -6   4   9      390.94      380.87     29.44 o 
  -5   4   9      551.60      575.08     32.76 o 
  -4   4   9        1.35        6.44      5.17 o 
  -3   4   9        0.16        1.05      4.05 o 
  -2   4   9        2.16        0.31      3.55 o 
  -1   4   9       11.69        4.66      3.28 o 
   0   4   9       44.37       36.07      5.35 o 
   1   4   9        0.05       -1.66      4.17 o 
   2   4   9       93.34       92.83     20.57 o 
   3   4   9        0.96        2.29      5.72 o 
   4   4   9      144.38      144.96     15.07 o 
   5   4   9      140.10      130.72     13.72 o 
   6   4   9       33.57       49.03     12.28 o 
   7   4   9       29.33       33.86     11.36 o 
   8   4   9       11.21        7.32      9.24 o 
   9   4   9       18.08        9.80     10.89 o 
  10   4   9       25.01       32.31     16.76 o 
 -10   5   9        3.90        2.24     11.59 o 
  -9   5   9       20.83       20.32     13.66 o 
  -8   5   9        2.97       -0.41     10.01 o 
  -7   5   9        5.64       10.56     10.99 o 
  -6   5   9       15.88       27.56     12.19 o 
  -5   5   9      105.54      122.41     18.05 o 
  -4   5   9      141.06      151.80     17.49 o 
  -3   5   9       54.12       36.96      8.59 o 
  -2   5   9       11.74       12.06      5.45 o 
  -1   5   9       84.43       92.08     10.07 o 
   0   5   9      112.34      109.70      9.03 o 
   1   5   9       17.79       20.07      8.90 o 
   2   5   9      496.45      474.81     29.38 o 
   3   5   9        1.83        4.07      7.36 o 
   4   5   9       57.99       83.04     14.20 o 
   5   5   9      117.95      121.70     16.35 o 
   6   5   9        0.47        7.58      8.45 o 
   7   5   9        0.02        4.75      8.10 o 
   8   5   9       42.93       22.85     13.17 o 
   9   5   9        2.03       14.72     13.85 o 
  -9   6   9       12.10        7.20     13.46 o 
  -8   6   9        9.92        9.51     11.28 o 
  -7   6   9        1.13       -1.59      9.05 o 
  -6   6   9       20.57       16.97     11.05 o 
  -5   6   9       40.17       37.09     12.91 o 
  -4   6   9     1073.92     1172.13     41.87 o 
  -3   6   9      503.41      534.52     26.99 o 
  -2   6   9      350.41      311.97     19.84 o 
  -1   6   9       35.15       20.35      6.82 o 
   0   6   9      176.48      193.73     25.64 o 
   1   6   9       21.63       12.51     11.41 o 
   2   6   9      174.61      167.89     25.64 o 
   3   6   9      322.92      287.27     44.87 o 
   4   6   9      285.04      263.11     25.52 o 
   5   6   9        8.30        5.49      6.44 o 
   6   6   9        1.87        5.66      9.16 o 
   7   6   9       42.93       37.77     14.56 o 
   8   6   9        1.86       -6.51     12.33 o 
  -8   7   9        1.25       -5.18     11.40 o 
  -7   7   9       32.94       51.40     16.80 o 
  -6   7   9        6.66        8.30     10.80 o 
  -5   7   9        8.00       23.48     12.13 o 
  -4   7   9        0.45       -0.91      6.72 o 
  -3   7   9       44.36       55.78     11.63 o 
  -2   7   9       50.61       51.11     11.12 o 
  -1   7   9     1591.49     1644.18     74.76 o 
   0   7   9       18.41       23.10     13.08 o 
   1   7   9      637.64      653.78     47.47 o 
   2   7   9        0.30        4.03     10.03 o 
   3   7   9      140.42      134.31     21.70 o 
   4   7   9       11.32       13.41     11.09 o 
   5   7   9       23.95       10.91      8.79 o 
   6   7   9        8.52       21.11     12.94 o 
   7   7   9        0.05        2.72     13.40 o 
   8   7   9        0.03      -10.94     19.42 o 
  -7   8   9        1.00        0.17     11.44 o 
  -6   8   9       12.05       23.03     13.16 o 
  -5   8   9       22.57       13.52     10.57 o 
  -4   8   9      221.68      240.39     22.88 o 
  -3   8   9       14.01       20.54     11.97 o 
  -2   8   9       30.58       27.66     15.26 o 
  -1   8   9       32.46       68.62     22.17 o 
   0   8   9       77.55       67.99     20.81 o 
   1   8   9       13.96       19.47     13.12 o 
   2   8   9       26.71       32.42     15.94 o 
   3   8   9       56.76       65.33     17.57 o 
   4   8   9       38.89       49.05     16.17 o 
   5   8   9        0.04       -4.59      9.43 o 
   6   8   9        3.02       -5.01     15.40 o 
  -6   9   9       25.93       41.31     14.99 o 
  -5   9   9        1.63       -2.78     11.77 o 
  -4   9   9        5.88       14.19     10.29 o 
  -3   9   9        1.69        2.61     12.13 o 
  -2   9   9        3.65       14.99     12.43 o 
  -1   9   9        0.36       15.41     14.65 o 
   0   9   9        0.78        9.00     11.46 o 
   1   9   9        5.95        8.44     12.10 o 
   2   9   9        5.58       15.62     12.49 o 
   3   9   9       14.15       18.20     13.35 o 
   4   9   9       10.52        5.02     12.39 o 
   5   9   9        3.13        7.81     11.63 o 
  -3  10   9        0.14       12.87     13.17 o 
  -2  10   9        5.35        7.28     11.63 o 
  -1  10   9        8.10        5.23     14.62 o 
   0  10   9       20.05       28.07     16.65 o 
   1  10   9       14.80        0.00     20.76 o 
   2  10   9       21.83        9.54     13.51 o 
   3  10   9       10.06       -3.68     13.03 o 
 -10   0  10       29.54       34.60     27.46 o 
  -8   0  10      208.46      167.19     41.52 o 
  -6   0  10      169.73      180.11     18.99 o 
  -4   0  10       18.46       15.40      7.22 o 
  -2   0  10      543.26      629.00     57.37 o 
   0   0  10      176.14      204.45     17.59 o 
   2   0  10       10.78        5.26      6.70 o 
   4   0  10      735.09      718.12     27.73 o 
   6   0  10     1072.75     1126.16     45.65 o 
   8   0  10      169.81      136.86     23.21 o 
  10   0  10       92.21      115.18     39.51 o 
 -11   1  10        5.11       -2.35     14.48 o 
 -10   1  10        0.02        2.11     15.66 o 
  -9   1  10      227.17      232.41     33.40 o 
  -8   1  10       81.32       64.96     18.43 o 
  -7   1  10        0.68        7.33      7.28 o 
  -6   1  10       21.54       17.72      7.08 o 
  -5   1  10      135.86      137.62     11.19 o 
  -4   1  10      906.67      981.85     33.54 o 
  -3   1  10        1.01        2.31      3.58 o 
  -2   1  10      251.90      173.40     12.57 o 
  -1   1  10      850.88     1024.24     27.30 o 
   0   1  10      190.27      244.77     14.30 o 
   1   1  10       14.82       38.33      7.13 o 
   2   1  10       45.42       85.35      8.62 o 
   3   1  10      543.59      604.08     15.23 o 
   4   1  10      158.87      156.51      8.87 o 
   5   1  10        0.14       -1.94      3.16 o 
   6   1  10      349.97      344.35     16.23 o 
   7   1  10      253.37      254.70     16.97 o 
   8   1  10       49.75       51.29     12.92 o 
   9   1  10      137.43      136.30     22.71 o 
  10   1  10        2.57       -6.39     13.44 o 
 -11   2  10        2.39       -0.96     14.48 o 
 -10   2  10        1.15       20.35     13.93 o 
  -9   2  10       71.11       92.05     21.35 o 
  -8   2  10       61.16       77.11     19.49 o 
  -7   2  10        0.19       -1.53      6.78 o 
  -6   2  10       37.87       36.50      9.64 o 
  -5   2  10       76.35       76.77     12.31 o 
  -4   2  10       45.86       37.34      8.39 o 
  -3   2  10      834.05      864.13     22.35 o 
  -2   2  10     1133.93     1253.14     30.25 o 
  -1   2  10     1961.21     2129.04     53.73 o 
   0   2  10     2252.83     2414.21     40.61 o 
   1   2  10      600.32      614.37     38.34 o 
   2   2  10      995.85      998.89     36.07 o 
   3   2  10        0.93       -1.21      4.57 o 
   4   2  10       67.48       50.38      6.96 o 
   5   2  10       30.65       19.89      5.51 o 
   6   2  10        3.44       10.88      7.14 o 
   7   2  10       21.17       21.86      8.70 o 
   8   2  10       15.86       23.19      9.63 o 
   9   2  10       29.87       32.17     12.59 o 
  10   2  10       18.70       22.75     15.11 o 
 -10   3  10        0.46        5.55     12.12 o 
  -9   3  10       45.26       45.55     15.65 o 
  -8   3  10       53.66       60.17     17.72 o 
  -7   3  10        0.21       -1.03      8.41 o 
  -6   3  10       21.75       23.04      8.96 o 
  -5   3  10       24.18       11.32      6.69 o 
  -4   3  10      571.17      565.75     25.63 o 
  -3   3  10      345.27      322.28     14.24 o 
  -2   3  10       25.02       22.57      5.15 o 
  -1   3  10      733.97      793.20     35.48 o 
   0   3  10      318.07      262.36     14.29 o 
   1   3  10       13.12       21.80     11.45 o 
   2   3  10       21.30       46.88     11.21 o 
   3   3  10      117.16      120.98     15.89 o 
   4   3  10        0.40        6.40      4.57 o 
   5   3  10      114.47       88.65     12.62 o 
   6   3  10       92.63      128.38     16.64 o 
   7   3  10       44.90       39.36     11.62 o 
   8   3  10       24.28       42.43     11.81 o 
   9   3  10       23.85       31.53     12.11 o 
  10   3  10        0.01        2.06     11.80 o 
 -10   4  10      136.72       38.01     52.47 o 
  -9   4  10        0.35        8.68     12.31 o 
  -8   4  10       23.13       24.51     13.83 o 
  -7   4  10       57.86       79.29     18.82 o 
  -6   4  10      125.02      140.08     22.28 o 
  -5   4  10       27.78       35.45      9.78 o 
  -4   4  10       48.39       56.18     10.70 o 
  -3   4  10       13.69       19.80      6.76 o 
  -2   4  10        4.10        9.36      4.07 o 
  -1   4  10       85.98       91.74      8.45 o 
   0   4  10      202.33      209.86     13.61 o 
   1   4  10      143.54      185.47     17.43 o 
   2   4  10      393.37      412.96     26.27 o 
   3   4  10       83.13       59.45     13.68 o 
   4   4  10       44.42       30.80      9.36 o 
   5   4  10      577.58      625.34     28.06 o 
   6   4  10       55.06       57.31     13.00 o 
   7   4  10      116.06      129.22     18.92 o 
   8   4  10        0.02       -7.79      7.79 o 
   9   4  10        8.37       10.44     11.30 o 
  -9   5  10       20.75       22.45     14.02 o 
  -8   5  10        5.11       -0.75     10.64 o 
  -7   5  10        4.54        5.53      9.80 o 
  -6   5  10      182.52      164.62     22.57 o 
  -5   5  10      145.52      185.66     18.90 o 
  -4   5  10      589.91      595.21     28.80 o 
  -3   5  10        0.60        1.85      5.12 o 
  -2   5  10       19.51       18.88      6.33 o 
  -1   5  10       18.87       17.01      5.62 o 
   0   5  10      439.38      381.25     29.73 o 
   1   5  10        3.78        7.09      6.82 o 
   2   5  10      283.87      247.19     22.30 o 
   3   5  10       67.38       83.02     16.48 o 
   4   5  10      143.60      146.33     17.21 o 
   5   5  10      158.55      143.99     17.54 o 
   6   5  10      100.11       79.26     16.02 o 
   7   5  10        0.09       -7.82      7.82 o 
   8   5  10        8.98       -0.42     10.64 o 
   9   5  10        0.75        6.79     10.99 o 
  -9   6  10       11.84       14.05     11.51 o 
  -8   6  10        0.39        5.47     11.18 o 
  -7   6  10       26.56       35.44     14.79 o 
  -6   6  10      104.18      125.02     22.73 o 
  -5   6  10       22.46       23.05     10.04 o 
  -4   6  10      129.65      124.97     16.26 o 
  -3   6  10       33.22       32.85      9.67 o 
  -2   6  10      147.63      174.93     15.23 o 
  -1   6  10        7.40       -2.31      6.19 o 
   0   6  10      532.60      497.82     39.82 o 
   1   6  10      690.91      714.54     47.64 o 
   2   6  10      343.47      326.33     34.56 o 
   3   6  10       16.24       14.39     10.26 o 
   4   6  10        4.16       -2.76      6.81 o 
   5   6  10       57.55       41.37     10.77 o 
   6   6  10        0.49        4.05      8.29 o 
   7   6  10       38.96       53.49     18.06 o 
   8   6  10        1.24       -0.33     12.49 o 
  -8   7  10       25.46       10.51     13.34 o 
  -7   7  10        0.69       10.14     12.10 o 
  -6   7  10        0.00       -2.57      8.93 o 
  -5   7  10       25.24       28.47     11.66 o 
  -4   7  10        0.13       -6.93      6.93 o 
  -3   7  10        7.08        6.07      7.30 o 
  -2   7  10      496.93      565.85     52.56 o 
  -1   7  10      187.64      188.00     39.73 o 
   0   7  10      654.97      636.09     97.21 o 
   1   7  10       46.74       39.55     16.57 o 
   2   7  10        0.91        2.86      9.73 o 
   3   7  10        1.64        3.64      9.28 o 
   4   7  10       45.87       36.90     12.59 o 
   5   7  10        3.51        3.89      7.39 o 
   6   7  10       31.10       38.18     15.05 o 
   7   7  10        0.81        3.75     13.92 o 
  -7   8  10        2.07       -0.73     11.98 o 
  -6   8  10        8.23       10.07     11.06 o 
  -5   8  10       31.75       39.60     13.52 o 
  -4   8  10        0.12        4.00      9.23 o 
  -3   8  10        8.27        9.47     13.65 o 
  -2   8  10        6.23        3.69     10.13 o 
  -1   8  10       55.50       57.11     19.47 o 
   0   8  10        0.20      -10.64     13.62 o 
   1   8  10      220.86      232.00     31.91 o 
   2   8  10       35.04       37.97     17.59 o 
   3   8  10       55.35       54.19     16.71 o 
   4   8  10        2.75        5.95     11.81 o 
   5   8  10       22.12       28.56     10.84 o 
   6   8  10        0.56        0.73     12.55 o 
  -5   9  10       53.54       65.45     18.49 o 
  -4   9  10        8.13       10.23     13.60 o 
  -3   9  10        7.95       -1.00     12.71 o 
  -2   9  10        2.37       -9.74      9.74 o 
  -1   9  10        9.68       14.64     14.12 o 
   0   9  10        8.79        6.14     12.87 o 
   1   9  10        4.20       12.83     13.46 o 
   2   9  10        3.88       -7.37     20.09 o 
   3   9  10       30.45        8.64     12.18 o 
   4   9  10        3.33        5.61     11.52 o 
   5   9  10        4.83        0.86     12.44 o 
  -3  10  10        4.68        2.78     16.18 o 
  -2  10  10        3.37        0.76     11.79 o 
  -1  10  10       42.56       26.11     22.32 o 
   0  10  10        0.36        2.75     13.51 o 
   1  10  10        9.13        7.91     13.01 o 
   2  10  10       13.77        6.12     10.78 o 
 -11   0  11        9.30       13.39     26.12 o 
  -9   0  11      153.97      167.63     48.21 o 
  -7   0  11       53.55       67.86     31.70 o 
  -5   0  11      123.79      163.09     18.15 o 
  -3   0  11      173.91      169.82     17.53 o 
  -1   0  11      129.72       87.95     13.94 o 
   1   0  11      167.88      170.67     16.61 o 
   3   0  11      167.75      207.10     19.52 o 
   5   0  11       32.32       29.91      8.61 o 
   7   0  11      403.42      349.71     25.48 o 
   9   0  11        1.33       19.87     21.87 o 
 -11   1  11       10.79        2.88     17.26 o 
 -10   1  11        0.62       -4.21     13.95 o 
  -9   1  11        7.69       15.77     13.89 o 
  -8   1  11       29.85       37.31     18.88 o 
  -7   1  11        0.44        4.58     11.46 o 
  -6   1  11       62.35       75.62     14.52 o 
  -5   1  11      695.53      771.48     24.54 o 
  -4   1  11      195.43      147.00     11.84 o 
  -3   1  11      171.90      177.30     12.46 o 
  -2   1  11        5.57        5.35      4.12 o 
  -1   1  11      947.40      959.24     27.54 o 
   0   1  11        3.74       16.76      5.06 o 
   1   1  11       76.65       99.42     15.37 o 
   2   1  11     1824.19     1658.01     34.71 o 
   3   1  11     1266.71     1223.86     33.91 o 
   4   1  11      559.17      472.57     14.81 o 
   5   1  11      184.27      187.63     11.63 o 
   6   1  11        2.56        5.14      5.45 o 
   7   1  11        0.07       -2.53      6.72 o 
   8   1  11       18.21       22.37      9.64 o 
   9   1  11        6.29       14.90     11.10 o 
  10   1  11        0.00      -12.63     12.63 o 
 -10   2  11       13.09        8.32     13.08 o 
  -9   2  11      211.69      195.71     28.34 o 
  -8   2  11       49.55       52.45     16.50 o 
  -7   2  11        0.01       -2.99      6.32 o 
  -6   2  11       12.95       14.53      7.49 o 
  -5   2  11       30.64       34.66      8.93 o 
  -4   2  11        5.13        2.26      3.45 o 
  -3   2  11      116.08      181.92     12.55 o 
  -2   2  11      109.63      127.67     11.17 o 
  -1   2  11       79.74       59.12      9.99 o 
   0   2  11     2008.80     2063.10     39.34 o 
   1   2  11      301.75      336.70     15.59 o 
   2   2  11      228.27      229.21     18.87 o 
   3   2  11      146.41      131.60     19.38 o 
   4   2  11       49.52       35.07      6.30 o 
   5   2  11       16.98       11.62      5.82 o 
   6   2  11       39.98       35.15     10.32 o 
   7   2  11       52.81       53.50     12.54 o 
   8   2  11       63.54       55.37     13.52 o 
   9   2  11        1.85        5.21      8.50 o 
  10   2  11       37.97       44.14     18.66 o 
 -10   3  11        3.11        0.63     12.58 o 
  -9   3  11      161.02      178.62     28.25 o 
  -8   3  11      205.11      217.92     22.53 o 
  -7   3  11        4.47       -0.23      7.62 o 
  -6   3  11        5.08        6.74      7.52 o 
  -5   3  11       67.97       90.34     13.89 o 
  -4   3  11       37.57       58.43     11.09 o 
  -3   3  11       24.00       26.85      5.69 o 
  -2   3  11       18.91        9.26      4.05 o 
  -1   3  11      831.66      826.34     26.43 o 
   0   3  11      981.71      931.53     27.01 o 
   1   3  11      132.81      148.77     15.08 o 
   2   3  11       23.59       13.58      7.20 o 
   3   3  11       18.95       30.53     10.15 o 
   4   3  11      225.41      209.19     17.35 o 
   5   3  11       48.52       38.42      9.25 o 
   6   3  11        2.22       -1.24      6.69 o 
   7   3  11      141.23      171.32     20.54 o 
   8   3  11      206.75      214.18     22.08 o 
   9   3  11        6.15        7.03      9.82 o 
 -10   4  11       16.16        8.87     11.03 o 
  -9   4  11      110.70      117.36     24.48 o 
  -8   4  11      117.34      110.28     18.74 o 
  -7   4  11        1.54        6.31      8.12 o 
  -6   4  11      141.03      141.50     17.53 o 
  -5   4  11      415.55      436.85     25.84 o 
  -4   4  11       21.60       35.30      9.44 o 
  -3   4  11       26.11       33.31      8.34 o 
  -2   4  11        4.53        6.01      4.16 o 
  -1   4  11       50.55       40.88      6.82 o 
   0   4  11       94.71      110.88     10.70 o 
   1   4  11       93.32      115.08     14.55 o 
   2   4  11      333.50      285.37     23.05 o 
   3   4  11        4.27       11.89      7.69 o 
   4   4  11       36.23       32.38      9.94 o 
   5   4  11        0.06        9.24      5.89 o 
   6   4  11        5.13        7.34      7.89 o 
   7   4  11      207.27      204.97     21.41 o 
   8   4  11       22.12       25.60     12.19 o 
   9   4  11       39.86       48.04     15.60 o 
  -9   5  11       10.51        5.83     12.37 o 
  -8   5  11       13.79        1.52     11.46 o 
  -7   5  11        0.83       -2.42      8.04 o 
  -6   5  11        0.47        6.44      8.27 o 
  -5   5  11       48.31       39.52     11.25 o 
  -4   5  11       44.46       51.03     11.26 o 
  -3   5  11       33.93       50.76     10.50 o 
  -2   5  11      165.47      192.89     19.90 o 
  -1   5  11       14.48       26.45      5.72 o 
   0   5  11       54.50       55.82     12.89 o 
   1   5  11        8.99        2.90      7.35 o 
   2   5  11       94.48       88.20     16.82 o 
   3   5  11     1106.03     1139.96     48.92 o 
   4   5  11     2440.10     2586.28     64.98 o 
   5   5  11      165.75      186.59     17.77 o 
   6   5  11      340.34      403.04     28.55 o 
   7   5  11       27.44       32.84     12.58 o 
   8   5  11       47.06       71.10     16.54 o 
   9   5  11        0.22        3.78     11.53 o 
  -9   6  11        0.01        8.78     11.50 o 
  -8   6  11       15.28       28.11     14.48 o 
  -7   6  11        8.36        3.70      9.48 o 
  -6   6  11        0.55        6.70      9.09 o 
  -5   6  11       98.56      102.52     16.99 o 
  -4   6  11       31.03       26.80      9.86 o 
  -3   6  11      294.07      305.40     21.81 o 
  -2   6  11       33.35       37.86      9.12 o 
  -1   6  11      227.31      202.65     27.38 o 
   0   6  11       69.39       71.18     18.82 o 
   1   6  11       98.07      117.99     25.95 o 
   2   6  11      205.82      206.54     22.92 o 
   3   6  11      240.64      257.77     26.09 o 
   4   6  11       37.47       33.95     10.94 o 
   5   6  11        0.09        5.70      8.06 o 
   6   6  11       51.09       53.05     14.10 o 
   7   6  11       28.05       36.97     13.84 o 
   8   6  11        0.78      -12.46     12.46 o 
  -8   7  11        2.46        4.42     11.53 o 
  -7   7  11        4.09        7.06     10.41 o 
  -6   7  11        0.07        3.63      9.18 o 
  -5   7  11        1.03        3.36      8.34 o 
  -4   7  11        0.01       -4.04      7.41 o 
  -3   7  11        7.26       13.18      8.88 o 
  -2   7  11       42.91       38.37     17.18 o 
  -1   7  11       70.82       47.98     18.70 o 
   0   7  11        8.51        2.28      8.84 o 
   1   7  11       28.89       23.25     14.85 o 
   2   7  11       11.93       14.36     13.76 o 
   3   7  11      140.99      195.31     42.19 o 
   4   7  11        0.13        3.89      8.35 o 
   5   7  11       20.21       35.18     13.76 o 
   6   7  11        8.31        6.09     11.18 o 
   7   7  11        2.61       -3.05     12.35 o 
  -7   8  11        1.68       -3.19     10.21 o 
  -6   8  11        0.51        4.88     10.13 o 
  -5   8  11        2.95       14.06     12.90 o 
  -4   8  11        6.27        8.25     10.48 o 
  -3   8  11        0.93       -6.55     10.49 o 
  -2   8  11       18.12       18.12     13.60 o 
  -1   8  11       18.25        8.99     13.62 o 
   0   8  11       66.30       69.60     21.39 o 
   1   8  11      306.92      406.40     41.49 o 
   2   8  11      185.78      204.42     31.92 o 
   3   8  11      291.85      324.76     32.64 o 
   4   8  11      103.60       88.34     20.60 o 
   5   8  11        1.19        1.99      9.80 o 
   6   8  11        0.99       -8.30     14.17 o 
  -5   9  11        0.00       -0.23     13.04 o 
  -4   9  11        0.96       -2.78     12.76 o 
  -3   9  11        5.19        3.21     13.41 o 
  -2   9  11       36.84       29.12     17.82 o 
  -1   9  11       16.53       -0.54     21.43 o 
   0   9  11        0.65       -7.56     10.48 o 
   1   9  11       41.76       57.71     22.13 o 
   2   9  11        0.50      -11.38     19.87 o 
   3   9  11       48.81        5.45     11.66 o 
   4   9  11       95.57       20.65     39.59 o 
  -2  10  11        2.46       -0.27     11.58 o 
  -1  10  11        6.24       17.28     12.39 o 
   0  10  11        2.15       -4.75     11.67 o 
   1  10  11        0.11       -1.45     14.09 o 
 -10   0  12       79.83       88.17     41.29 o 
  -8   0  12        9.04       11.83     19.42 o 
  -6   0  12       17.68       14.73     17.86 o 
  -4   0  12      144.73      113.95     16.27 o 
  -2   0  12      151.91      122.61     15.97 o 
   0   0  12      516.47      592.31     31.62 o 
   2   0  12      116.42       99.60     14.50 o 
   4   0  12      262.26      248.89     14.90 o 
   6   0  12      418.16      335.94     23.46 o 
   8   0  12        0.43      -14.06     14.06 o 
  10   0  12        2.32      -10.94     18.75 o 
 -10   1  12       36.01       25.51     17.75 o 
  -9   1  12      278.23      318.70     40.01 o 
  -8   1  12       14.37       11.06     13.65 o 
  -7   1  12      177.49      171.30     28.00 o 
  -6   1  12        2.98        4.42      6.87 o 
  -5   1  12      172.93      200.80     14.24 o 
  -4   1  12       26.76       18.79      5.76 o 
  -3   1  12       11.41        6.56      4.27 o 
  -2   1  12        7.25        9.26      4.80 o 
  -1   1  12     5369.91     5594.67     67.82 o 
   0   1  12      103.15       84.21     16.98 o 
   1   1  12      471.52      365.89     17.28 o 
   2   1  12      459.95      458.23     27.16 o 
   3   1  12       83.26       89.42      7.13 o 
   4   1  12        8.44        8.88      3.45 o 
   5   1  12       17.66       10.18      5.77 o 
   6   1  12      150.33      160.00     16.55 o 
   7   1  12        5.79        7.69      7.52 o 
   8   1  12       29.67       31.96     12.50 o 
   9   1  12       34.72       57.71     21.23 o 
  10   1  12        3.73       -4.74     13.95 o 
 -10   2  12       39.28       29.51     29.91 o 
  -9   2  12        1.22        7.53     13.54 o 
  -8   2  12       35.87       29.23     15.10 o 
  -7   2  12      181.94      159.75     18.45 o 
  -6   2  12       66.38       56.91     12.60 o 
  -5   2  12       26.70       29.70      8.95 o 
  -4   2  12      374.41      332.61     17.02 o 
  -3   2  12      734.63      807.20     26.40 o 
  -2   2  12      209.30      248.12     17.49 o 
  -1   2  12     2108.47     2258.63     44.77 o 
   0   2  12      429.64      400.18     18.54 o 
   1   2  12        3.69        2.23      3.15 o 
   2   2  12       24.44       25.39      5.65 o 
   3   2  12       49.44       60.91     13.12 o 
   4   2  12        3.65        2.27      4.96 o 
   5   2  12        1.92        3.70      4.29 o 
   6   2  12        1.12       -0.95      5.81 o 
   7   2  12       45.86       60.93     13.69 o 
   8   2  12       14.80       29.72     11.07 o 
   9   2  12       50.49       68.92     17.97 o 
 -10   3  12        0.91        9.36     12.62 o 
  -9   3  12       13.42       17.96     14.45 o 
  -8   3  12       81.71      117.92     19.14 o 
  -7   3  12      239.36      235.00     21.75 o 
  -6   3  12      167.06      175.33     18.04 o 
  -5   3  12       23.69       33.70      9.55 o 
  -4   3  12      257.79      268.87     22.68 o 
  -3   3  12      209.23      235.64     14.32 o 
  -2   3  12       14.74       13.31      5.47 o 
  -1   3  12        0.73       -1.37      3.66 o 
   0   3  12      522.63      519.42     36.92 o 
   1   3  12      739.06      687.48     32.38 o 
   2   3  12      300.61      225.87     19.97 o 
   3   3  12        6.31        1.81      6.41 o 
   4   3  12       39.07       57.56     13.66 o 
   5   3  12        5.33       -2.88      5.21 o 
   6   3  12        0.61        3.17      8.30 o 
   7   3  12       18.16       13.05      9.09 o 
   8   3  12        6.93       -7.34      8.03 o 
   9   3  12        3.29       -1.62     10.09 o 
 -10   4  12        7.29       -9.58     10.47 o 
  -9   4  12      170.27      187.73     30.88 o 
  -8   4  12      170.61      172.73     21.95 o 
  -7   4  12        0.09       13.51      8.49 o 
  -6   4  12      192.31      187.65     19.67 o 
  -5   4  12       27.32       28.33      9.86 o 
  -4   4  12      385.51      344.57     24.65 o 
  -3   4  12        0.17        3.92      4.66 o 
  -2   4  12      283.13      298.79     15.47 o 
  -1   4  12       27.78       34.08      6.57 o 
   0   4  12      104.55      115.48     11.09 o 
   1   4  12        6.54       -1.83      4.76 o 
   2   4  12       19.82       33.22     10.48 o 
   3   4  12        1.38        3.33      7.94 o 
   4   4  12       31.97       42.16     11.73 o 
   5   4  12      488.68      543.76     27.15 o 
   6   4  12      758.91      883.83     47.01 o 
   7   4  12      645.79      739.41     38.25 o 
   8   4  12      128.61      198.53     23.39 o 
   9   4  12       18.73        8.42     11.93 o 
  -9   5  12       53.94       32.65     14.16 o 
  -8   5  12       20.83       21.25     11.99 o 
  -7   5  12       58.76       52.34     14.57 o 
  -6   5  12        6.76       -1.45      7.64 o 
  -5   5  12      570.34      637.29     34.58 o 
  -4   5  12        6.53        5.33      6.95 o 
  -3   5  12      101.58      120.87     15.56 o 
  -2   5  12        8.10       21.42      7.61 o 
  -1   5  12       12.64       12.32      5.73 o 
   0   5  12      215.42      176.81     19.27 o 
   1   5  12       22.87        9.71      7.83 o 
   2   5  12       27.47       27.60     11.01 o 
   3   5  12      367.84      370.13     29.89 o 
   4   5  12       50.60       53.02     13.95 o 
   5   5  12      248.68      302.88     24.42 o 
   6   5  12        1.51        3.60      8.33 o 
   7   5  12       19.41        7.26      8.88 o 
   8   5  12        2.75        1.70     10.56 o 
  -8   6  12        7.22        7.14     10.06 o 
  -7   6  12        6.79        5.53      9.98 o 
  -6   6  12      144.39      178.40     21.30 o 
  -5   6  12        0.07        2.25      7.48 o 
  -4   6  12       21.10       36.21     10.40 o 
  -3   6  12        7.75       13.47      7.22 o 
  -2   6  12      262.05      262.23     23.68 o 
  -1   6  12      306.51      265.38     31.54 o 
   0   6  12        1.38       -2.81      9.12 o 
   1   6  12       99.12       86.94     18.18 o 
   2   6  12      415.93      409.19     31.68 o 
   3   6  12      250.75      209.69     25.70 o 
   4   6  12       75.61       45.20     11.63 o 
   5   6  12        1.68       15.94      9.64 o 
   6   6  12       65.09       98.30     18.67 o 
   7   6  12        1.98        0.12      9.32 o 
   8   6  12       26.03       29.19     17.11 o 
  -7   7  12       39.96       59.56     16.53 o 
  -6   7  12       27.91       31.14     12.44 o 
  -5   7  12       52.95       60.13     14.65 o 
  -4   7  12        2.48       13.52      9.80 o 
  -3   7  12       42.85       50.27     14.85 o 
  -2   7  12      162.07      176.75     29.02 o 
  -1   7  12       73.12       62.46     19.78 o 
   0   7  12      315.74      376.47    100.78 o 
   1   7  12       29.44        8.25     11.72 o 
   2   7  12       52.43       29.25     16.17 o 
   3   7  12       32.71       21.21     22.32 o 
   4   7  12      107.60       92.84     21.00 o 
   5   7  12       10.95       15.37     14.30 o 
   6   7  12        1.99       11.43     11.36 o 
   7   7  12       10.35       11.58     14.74 o 
  -6   8  12        0.12        1.50     12.34 o 
  -5   8  12        0.14       -1.87     10.20 o 
  -4   8  12        0.00       -6.94     12.28 o 
  -3   8  12        6.97       -1.53     12.61 o 
  -2   8  12        5.04       -3.51     10.22 o 
  -1   8  12       18.68       14.97     13.63 o 
   0   8  12       95.84       95.91     25.68 o 
   1   8  12       13.23       38.17     17.27 o 
   2   8  12        4.94       33.92     15.23 o 
   3   8  12       92.25      115.80     23.58 o 
   4   8  12       97.16      128.06     24.23 o 
   5   8  12        0.82        4.32     10.78 o 
  -4   9  12        0.16       -5.15     12.58 o 
  -3   9  12        0.08        3.55     12.15 o 
  -2   9  12        2.57       -9.93      9.93 o 
  -1   9  12        0.28       -0.34     11.73 o 
   0   9  12       14.40       25.71     16.73 o 
   1   9  12       26.91       51.06     21.78 o 
   2   9  12       32.55       31.53     21.54 o 
   3   9  12      129.34       23.16     51.34 o 
   4   9  12       13.95       19.07     22.86 o 
  -9   0  13        1.13       -1.56     15.85 o 
  -7   0  13      351.57      395.09     57.14 o 
  -5   0  13      628.30      662.29     35.92 o 
  -3   0  13      281.20      309.08     32.03 o 
  -1   0  13        0.35       -1.32      4.40 o 
   1   0  13     2069.11     2075.06     60.15 o 
   3   0  13     1818.09     1741.71    119.64 o 
   5   0  13      593.36      543.41     27.55 o 
   7   0  13        8.21       18.08     22.32 o 
   9   0  13       11.11       -3.12     18.75 o 
 -10   1  13        1.95        5.36     14.14 o 
  -9   1  13       65.18       76.06     25.36 o 
  -8   1  13        0.05        2.40     12.23 o 
  -7   1  13        0.02        3.82     11.52 o 
  -6   1  13        8.73       18.17      9.29 o 
  -5   1  13        0.30       -1.16      5.65 o 
  -4   1  13      183.49      165.58     13.63 o 
  -3   1  13       52.76       56.59      9.48 o 
  -2   1  13      668.82      682.05     25.14 o 
  -1   1  13     1839.76     1990.64     55.61 o 
   0   1  13       32.67       43.40      8.31 o 
   1   1  13      222.06      205.33     13.82 o 
   2   1  13       85.83      110.25     10.38 o 
   3   1  13       56.72       64.21      9.16 o 
   4   1  13       85.43      111.95      8.55 o 
   5   1  13       74.15       69.44     12.50 o 
   6   1  13       11.70       12.99      7.90 o 
   7   1  13       19.89       20.14     10.16 o 
   8   1  13       87.14       73.89     24.46 o 
   9   1  13       44.73       47.71     19.64 o 
 -10   2  13       18.38       13.78     16.63 o 
  -9   2  13        7.86        3.73     15.01 o 
  -8   2  13      294.24      302.81     37.46 o 
  -7   2  13       48.23       71.71     17.18 o 
  -6   2  13       27.56       33.49     11.62 o 
  -5   2  13       24.04       24.96     10.26 o 
  -4   2  13      150.97      148.13     12.72 o 
  -3   2  13      101.88      112.41     11.85 o 
  -2   2  13      147.22      122.10     11.72 o 
  -1   2  13     1489.06     1642.24     38.94 o 
   0   2  13      360.46      337.57     17.79 o 
   1   2  13      195.09      167.69     12.28 o 
   2   2  13        2.75       11.10      4.60 o 
   3   2  13      234.38      241.79     21.33 o 
   4   2  13       43.43       45.29     10.21 o 
   5   2  13      125.72      122.17     13.01 o 
   6   2  13        7.71        8.15      7.91 o 
   7   2  13      114.36      140.33     18.18 o 
   8   2  13      121.62      125.72     19.74 o 
   9   2  13        5.87        5.12     14.81 o 
 -10   3  13      162.19        9.77     47.18 o 
  -9   3  13        8.70       16.18     13.45 o 
  -8   3  13      323.58      306.40     31.51 o 
  -7   3  13       72.22       51.78     13.25 o 
  -6   3  13       58.55       36.85     10.78 o 
  -5   3  13       49.05       45.47     11.36 o 
  -4   3  13        6.42        5.60      6.05 o 
  -3   3  13        0.59        2.57      4.30 o 
  -2   3  13       64.51       80.63     11.21 o 
  -1   3  13      148.61      141.10     12.60 o 
   0   3  13       23.51       25.17      6.46 o 
   1   3  13       38.66       49.28     11.92 o 
   2   3  13       73.63       51.34     12.24 o 
   3   3  13       11.62        5.39      7.37 o 
   4   3  13       90.62       76.30     13.33 o 
   5   3  13        7.09        0.34      5.02 o 
   6   3  13        7.20        1.81      7.83 o 
   7   3  13       11.34       18.16     10.29 o 
   8   3  13       91.00      104.89     19.54 o 
   9   3  13      195.25      199.46     43.97 o 
  -9   4  13       22.50       12.54     12.29 o 
  -8   4  13       38.14       46.25     13.74 o 
  -7   4  13       78.58       87.33     17.00 o 
  -6   4  13       33.36       32.36     10.70 o 
  -5   4  13      633.33      669.81     39.14 o 
  -4   4  13        0.53       -2.03      5.29 o 
  -3   4  13       64.33       59.05      9.36 o 
  -2   4  13        0.01       -2.04      3.99 o 
  -1   4  13      169.59      167.61     19.01 o 
   0   4  13      171.44      157.88     17.43 o 
   1   4  13       37.33       32.60     10.50 o 
   2   4  13      159.54      159.10     19.38 o 
   3   4  13      376.35      410.43     30.48 o 
   4   4  13      713.34      752.09     35.45 o 
   5   4  13      179.07      235.49     19.13 o 
   6   4  13       64.48       70.44     15.33 o 
   7   4  13       25.12       64.32     15.40 o 
   8   4  13        0.03       -9.03      9.03 o 
   9   4  13        6.67        7.59     18.30 o 
  -9   5  13        0.48       -5.68     14.28 o 
  -8   5  13       36.38       53.81     15.03 o 
  -7   5  13        0.15        0.72      8.80 o 
  -6   5  13        1.46       -3.84      7.56 o 
  -5   5  13      116.09      120.86     18.26 o 
  -4   5  13       88.79      103.62     16.25 o 
  -3   5  13        1.81       -5.45      5.45 o 
  -2   5  13       25.08       15.01      7.25 o 
  -1   5  13       25.04       35.30     11.30 o 
   0   5  13       14.09       -0.96      6.03 o 
   1   5  13       20.06       15.73      9.21 o 
   2   5  13        0.57        0.23      8.20 o 
   3   5  13       45.75       37.78     13.03 o 
   4   5  13        7.77       10.06      8.29 o 
   5   5  13       42.87       42.50     12.14 o 
   6   5  13      214.52      175.90     21.30 o 
   7   5  13       10.26        7.55      9.11 o 
   8   5  13        7.93        2.46      9.13 o 
  -8   6  13        0.47       -4.03     10.00 o 
  -7   6  13       11.68       -0.45     10.09 o 
  -6   6  13        1.35        1.23      9.02 o 
  -5   6  13        5.24        4.07      8.08 o 
  -4   6  13      134.78      150.82     19.03 o 
  -3   6  13      111.70      103.53     19.33 o 
  -2   6  13        7.18       20.86     13.46 o 
  -1   6  13        0.02        6.34      9.71 o 
   0   6  13        0.51       -2.02      7.46 o 
   1   6  13        3.70        0.81      7.86 o 
   2   6  13       16.09       31.39     12.56 o 
   3   6  13        1.51       11.51     10.67 o 
   4   6  13       18.78       33.87     11.15 o 
   5   6  13       13.80       25.90     11.24 o 
   6   6  13       27.95       30.69     12.69 o 
   7   6  13       21.17       10.59     10.46 o 
  -7   7  13      120.15      128.45     22.43 o 
  -6   7  13        3.99       -8.66      8.66 o 
  -5   7  13       16.67       12.84     11.58 o 
  -4   7  13        1.41        5.07     10.22 o 
  -3   7  13        0.64        1.97     11.96 o 
  -2   7  13        7.16        5.07     10.62 o 
  -1   7  13      152.18      146.33     27.74 o 
   0   7  13       62.64       34.89     17.30 o 
   1   7  13       52.27       61.37     21.01 o 
   2   7  13       26.77       51.69     20.47 o 
   3   7  13        4.16       14.38     13.98 o 
   4   7  13       25.92       27.14     12.67 o 
   5   7  13        0.02       -8.96      9.15 o 
   6   7  13        6.39        8.14     12.58 o 
  -6   8  13       44.55       47.68     17.49 o 
  -5   8  13        8.17       10.67     13.51 o 
  -4   8  13        6.18       14.22     16.74 o 
  -3   8  13        4.77       15.99     13.67 o 
  -2   8  13        7.92       15.92     13.79 o 
  -1   8  13        2.84        3.39     11.42 o 
   0   8  13       90.58      114.36     28.06 o 
   1   8  13       17.59       28.15     16.96 o 
   2   8  13      114.32      144.58     32.11 o 
   3   8  13       27.97       24.95     13.29 o 
   4   8  13        0.33        7.95     10.24 o 
   5   8  13        0.01       -1.01     10.90 o 
  -4   9  13       48.00       50.12     21.08 o 
  -3   9  13        2.25       -6.33     12.03 o 
  -2   9  13        3.98       -5.62     11.31 o 
  -1   9  13        0.13        4.69     11.61 o 
   0   9  13       23.98       31.94     19.57 o 
   1   9  13        0.32        6.28     15.00 o 
   2   9  13        0.46      -10.65     11.73 o 
   3   9  13        4.74        7.14     11.26 o 
 -10   0  14       25.93       24.11     24.33 o 
  -8   0  14      211.31      233.03     49.11 o 
  -6   0  14      659.97      617.85     66.96 o 
  -4   0  14      292.37      344.88     27.51 o 
  -2   0  14      866.72      918.34     45.09 o 
   0   0  14        0.01        3.62      5.60 o 
   2   0  14      152.56      174.02     43.19 o 
   4   0  14      166.96      188.30     13.73 o 
   6   0  14       17.15       38.39     28.57 o 
   8   0  14       19.60        4.02     19.20 o 
 -10   1  14        0.27        2.77     13.66 o 
  -9   1  14       28.05       45.55     22.80 o 
  -8   1  14       59.88       70.86     23.54 o 
  -7   1  14       45.45       48.73     20.65 o 
  -6   1  14      212.78      205.76     21.75 o 
  -5   1  14       83.13       43.34     12.21 o 
  -4   1  14       75.43       69.92     15.21 o 
  -3   1  14       94.13       79.62     11.37 o 
  -2   1  14        3.78       -0.72      4.05 o 
  -1   1  14      923.62     1000.44     34.02 o 
   0   1  14      126.50      140.65     12.92 o 
   1   1  14      175.50      168.85     13.07 o 
   2   1  14      124.17      111.09     12.31 o 
   3   1  14       74.47       59.65      7.63 o 
   4   1  14      121.44      135.28     12.60 o 
   5   1  14      121.30      108.67     12.40 o 
   6   1  14      252.13      229.76     19.55 o 
   7   1  14      653.27      743.33     56.24 o 
   8   1  14      155.67      151.44     33.06 o 
   9   1  14        0.49      -12.96     12.96 o 
 -10   2  14        2.65       15.64     15.85 o 
  -9   2  14      365.54      419.74     47.76 o 
  -8   2  14       35.62       32.01     17.68 o 
  -7   2  14      541.40      527.04     46.76 o 
  -6   2  14      615.81      661.76     37.18 o 
  -5   2  14      273.08      295.87     25.14 o 
  -4   2  14       23.25       18.01      6.74 o 
  -3   2  14       32.23       39.66      8.62 o 
  -2   2  14      151.02      155.18     13.68 o 
  -1   2  14       18.59       13.15      5.69 o 
   0   2  14       38.61       43.07      8.51 o 
   1   2  14      100.02       88.76     15.50 o 
   2   2  14        1.74       -3.23      6.08 o 
   3   2  14       88.50       79.10     15.84 o 
   4   2  14       50.84       51.93     11.27 o 
   5   2  14        6.39        1.75      4.93 o 
   6   2  14       59.58       67.70     14.62 o 
   7   2  14      114.86      126.87     19.55 o 
   8   2  14       25.61       55.43     16.80 o 
   9   2  14       44.23       58.71     25.33 o 
 -10   3  14      126.26       50.08     94.64 o 
  -9   3  14        4.41        2.26     14.02 o 
  -8   3  14      171.28      207.41     28.13 o 
  -7   3  14       35.41       24.90     11.01 o 
  -6   3  14       15.17       20.76      9.57 o 
  -5   3  14       60.08       57.80     15.42 o 
  -4   3  14      280.73      256.91     23.01 o 
  -3   3  14       89.98       92.08     12.22 o 
  -2   3  14       92.55       84.09     11.20 o 
  -1   3  14      117.21      120.98     12.40 o 
   0   3  14       63.01       55.62      9.21 o 
   1   3  14      114.94      106.16     15.34 o 
   2   3  14       18.05       15.20      7.94 o 
   3   3  14      160.48      138.98     19.34 o 
   4   3  14       48.23       30.17     16.30 o 
   5   3  14        9.28       11.57      6.96 o 
   6   3  14      346.76      430.98     28.41 o 
   7   3  14      138.85      136.14     20.11 o 
   8   3  14      135.77      191.27     22.52 o 
   9   3  14       44.38       15.11     26.22 o 
  -9   4  14        0.09       -0.16     12.60 o 
  -8   4  14       18.06        1.65      9.84 o 
  -7   4  14        6.69       17.31     10.08 o 
  -6   4  14      122.67      147.56     20.78 o 
  -5   4  14      231.84      232.04     21.07 o 
  -4   4  14      247.04      292.44     21.59 o 
  -3   4  14      140.22      132.83     14.62 o 
  -2   4  14       94.18       94.01     12.88 o 
  -1   4  14       25.64       23.07      7.16 o 
   0   4  14       35.44       32.67      9.82 o 
   1   4  14        2.98        3.19      6.25 o 
   2   4  14      180.70      178.11     20.74 o 
   3   4  14        2.81       -1.40      8.47 o 
   4   4  14       14.63       14.83     15.15 o 
   5   4  14        0.60        0.09      7.63 o 
   6   4  14       17.18       15.30      9.25 o 
   7   4  14       39.70       42.45     13.97 o 
   8   4  14       64.13       52.78     20.30 o 
  -9   5  14       57.41       40.80     33.21 o 
  -8   5  14        6.44        6.85     10.12 o 
  -7   5  14        2.12        4.70      8.94 o 
  -6   5  14       63.57       66.76     15.06 o 
  -5   5  14      442.01      531.25     31.47 o 
  -4   5  14      117.11      111.68     16.21 o 
  -3   5  14        1.93        8.75      7.95 o 
  -2   5  14      143.47      166.63     15.77 o 
  -1   5  14        0.93       11.21      7.75 o 
   0   5  14        0.01        4.32      6.77 o 
   1   5  14       41.82       38.76     12.32 o 
   2   5  14       40.51       22.66     12.04 o 
   3   5  14       46.43       43.73     14.60 o 
   4   5  14        0.96        8.47      8.28 o 
   5   5  14      160.65      186.26     21.49 o 
   6   5  14       41.31       47.08     11.63 o 
   7   5  14       28.49       28.08     12.54 o 
   8   5  14       36.38       18.67     12.01 o 
  -8   6  14       28.94       34.69     13.81 o 
  -7   6  14        8.59       11.20     10.89 o 
  -6   6  14       14.50       15.04     10.72 o 
  -5   6  14      189.65      177.39     21.24 o 
  -4   6  14      194.73      202.93     25.14 o 
  -3   6  14       51.07       36.45     12.69 o 
  -2   6  14       67.08       39.41     20.98 o 
  -1   6  14       88.86       99.94     24.46 o 
   0   6  14        0.59        0.68      7.47 o 
   1   6  14        1.64       -6.47      7.83 o 
   2   6  14        2.21       -4.34      7.84 o 
   3   6  14        0.30       -5.66      9.03 o 
   4   6  14        1.19        0.54      7.98 o 
   5   6  14       39.54       52.31     13.69 o 
   6   6  14        0.24        1.31      7.79 o 
   7   6  14        0.07        4.17     10.21 o 
  -7   7  14        0.57        4.10     11.06 o 
  -6   7  14        0.00       -7.04      9.93 o 
  -5   7  14        2.98       11.67     11.73 o 
  -4   7  14       26.78       30.05     17.27 o 
  -3   7  14       16.92       34.46     17.44 o 
  -2   7  14       11.01       28.65     15.90 o 
  -1   7  14        8.55       24.33     15.16 o 
   0   7  14       81.99       67.74     23.74 o 
   1   7  14        8.60       20.68     14.73 o 
   2   7  14       18.09       21.36     15.79 o 
   3   7  14       12.27       29.01     13.78 o 
   4   7  14       18.55       24.27     10.62 o 
   5   7  14        6.79        5.36      9.40 o 
   6   7  14        1.99        6.80     11.88 o 
  -5   8  14       77.04       68.49     30.13 o 
  -4   8  14       18.17       11.77     14.37 o 
  -3   8  14       10.30       -2.77     11.89 o 
  -2   8  14        0.06        1.44     11.18 o 
  -1   8  14       39.20       44.69     18.76 o 
   0   8  14        0.93       -6.66     10.17 o 
   1   8  14       18.90       22.89     16.41 o 
   2   8  14       17.64       10.43     14.99 o 
   3   8  14       20.77        8.71     21.87 o 
   4   8  14        0.00       -9.72     10.12 o 
  -3   9  14        1.04       -1.32     18.64 o 
  -2   9  14        0.09        0.81     10.34 o 
  -1   9  14        0.55       11.39     12.81 o 
   0   9  14       17.92       20.12     16.14 o 
   1   9  14        0.09        1.06     13.48 o 
   2   9  14        4.37       12.17     14.53 o 
  -9   0  15       16.78       30.80     29.91 o 
  -7   0  15      129.74      149.11     44.87 o 
  -5   0  15      829.57      795.32     42.79 o 
  -3   0  15       20.26       16.02      9.59 o 
  -1   0  15      108.26      108.47     17.41 o 
   1   0  15      184.43      243.27     24.44 o 
   3   0  15      478.37      439.07     31.84 o 
   5   0  15      164.35      114.06     38.84 o 
   7   0  15      309.67      286.83     54.69 o 
   9   0  15       46.46       66.96     33.48 o 
 -10   1  15       52.08       29.80     63.62 o 
  -9   1  15       24.99       33.77     18.82 o 
  -8   1  15       20.31       19.71     17.08 o 
  -7   1  15        0.05        1.75     11.80 o 
  -6   1  15       47.86       40.62     17.87 o 
  -5   1  15      159.37      152.86     19.27 o 
  -4   1  15     1128.92     1107.98     34.97 o 
  -3   1  15      822.99      844.53     33.93 o 
  -2   1  15      378.87      344.62     25.61 o 
  -1   1  15      180.74      180.24     15.01 o 
   0   1  15       93.95       91.45     11.72 o 
   1   1  15        2.79        2.17      4.02 o 
   2   1  15       95.17       83.52     10.38 o 
   3   1  15       30.52       25.65     10.41 o 
   4   1  15       52.89       54.10     10.99 o 
   5   1  15       37.06       43.49      9.83 o 
   6   1  15      153.43      215.63     35.34 o 
   7   1  15       85.61       88.03     26.49 o 
   8   1  15        4.56       11.88     15.83 o 
   9   1  15        1.10       12.02     16.33 o 
 -10   2  15        0.03       -0.18     15.15 o 
  -9   2  15       63.55       84.35     26.42 o 
  -8   2  15       40.51       29.60     18.69 o 
  -7   2  15       94.58      133.25     36.16 o 
  -6   2  15      175.05      184.76     22.78 o 
  -5   2  15       15.10        7.91      8.29 o 
  -4   2  15        6.50        9.64      7.58 o 
  -3   2  15       83.06       77.69     11.96 o 
  -2   2  15      637.33      766.23     29.19 o 
  -1   2  15      170.81      149.14     13.91 o 
   0   2  15       10.57       11.41      4.97 o 
   1   2  15        0.00       -1.00      3.51 o 
   2   2  15       32.12       38.51     14.60 o 
   3   2  15       10.26        6.50      7.43 o 
   4   2  15      202.74      210.25     31.38 o 
   5   2  15       25.23       22.24      7.14 o 
   6   2  15       40.45       24.41     10.28 o 
   7   2  15       16.61        5.00     11.68 o 
   8   2  15       71.87       92.59     26.41 o 
   9   2  15        3.91       -2.69     13.52 o 
  -9   3  15      377.54      432.36     66.96 o 
  -8   3  15       14.44       22.64     18.16 o 
  -7   3  15      198.77      208.29     25.13 o 
  -6   3  15      553.72      622.40     38.06 o 
  -5   3  15       14.72       14.53     10.04 o 
  -4   3  15       11.99        9.22      8.38 o 
  -3   3  15        4.09        3.97      5.39 o 
  -2   3  15      217.30      233.66     17.07 o 
  -1   3  15      999.00      974.91     32.93 o 
   0   3  15       10.71        8.45      4.73 o 
   1   3  15        0.00        8.22      6.58 o 
   2   3  15       44.53       49.71     13.60 o 
   3   3  15       14.85       12.77     10.34 o 
   4   3  15       24.45       42.40     17.82 o 
   5   3  15       10.05       10.80      6.48 o 
   6   3  15       32.46       21.99     10.79 o 
   7   3  15        4.34        4.52      9.61 o 
   8   3  15       23.35       23.22     13.23 o 
  -9   4  15        0.03        3.59     11.72 o 
  -8   4  15       22.30       28.71     14.08 o 
  -7   4  15        0.12       -4.09      7.81 o 
  -6   4  15       38.27       49.14     13.07 o 
  -5   4  15       63.08       47.82     13.01 o 
  -4   4  15        0.20        5.22      7.66 o 
  -3   4  15        2.95        3.48      7.76 o 
  -2   4  15       94.29      116.40     13.71 o 
  -1   4  15       22.62       16.63      8.53 o 
   0   4  15        0.45        2.15      6.50 o 
   1   4  15       40.50       23.62     10.38 o 
   2   4  15       47.20       51.68     13.98 o 
   3   4  15      158.09      128.38     21.95 o 
   4   4  15       36.84       25.66     17.05 o 
   5   4  15        3.54        5.56      7.57 o 
   6   4  15       93.94       75.00     13.94 o 
   7   4  15       82.87      119.29     19.57 o 
   8   4  15       49.62       16.96     11.34 o 
  -8   5  15       13.34       11.33     11.69 o 
  -7   5  15       26.46       24.69     11.53 o 
  -6   5  15        0.71        8.91      9.56 o 
  -5   5  15      253.69      249.79     23.30 o 
  -4   5  15        0.24       -1.68      6.76 o 
  -3   5  15      235.11      191.29     21.96 o 
  -2   5  15       15.68        7.34     12.46 o 
  -1   5  15      228.17      196.21     21.29 o 
   0   5  15       58.48       73.46     16.00 o 
   1   5  15        1.99       16.28      9.51 o 
   2   5  15        0.03       16.36     10.17 o 
   3   5  15       42.66       57.30     16.62 o 
   4   5  15        0.10       11.77     15.17 o 
   5   5  15       19.47       10.71      8.29 o 
   6   5  15       26.29       28.65     10.82 o 
   7   5  15        4.47        8.74     11.08 o 
  -7   6  15       34.11       36.75     14.56 o 
  -6   6  15        4.03        3.09     10.30 o 
  -5   6  15       11.60       29.56     13.76 o 
  -4   6  15        0.63       -1.38      9.09 o 
  -3   6  15        0.01       -2.77     10.06 o 
  -2   6  15       33.81       19.50     14.10 o 
  -1   6  15      204.77      207.38     22.59 o 
   0   6  15      130.01      133.32     22.22 o 
   1   6  15        2.70       -0.28      8.18 o 
   2   6  15       69.11       77.07     18.60 o 
   3   6  15        3.26       10.41     11.13 o 
   4   6  15       16.22       21.46     10.01 o 
   5   6  15        1.06        0.28      7.92 o 
   6   6  15       30.43       37.61     11.23 o 
  -6   7  15        2.85       11.00     11.89 o 
  -5   7  15      118.66      175.35     33.39 o 
  -4   7  15        0.39       -7.91     11.61 o 
  -3   7  15        0.55       -3.02      9.66 o 
  -2   7  15        0.09       14.64     12.06 o 
  -1   7  15       53.39       65.09     22.59 o 
   0   7  15        0.62       -1.19     11.12 o 
   1   7  15        0.98       -3.16     11.18 o 
   2   7  15        4.00       -2.78      9.42 o 
   3   7  15        0.07        8.92     12.28 o 
   4   7  15        0.10        2.89      8.43 o 
   5   7  15        0.35       -8.74      8.74 o 
  -5   8  15        0.09        5.00     13.17 o 
  -4   8  15        3.06        9.64     13.07 o 
  -3   8  15        0.93        1.97     12.18 o 
  -2   8  15        1.58       -0.05     12.31 o 
  -1   8  15        2.59        0.01     11.11 o 
   0   8  15        0.81        6.76     11.42 o 
   1   8  15       22.36       38.78     18.18 o 
   2   8  15        5.23       -7.26     13.18 o 
   3   8  15        9.09      -11.83     21.21 o 
   4   8  15        2.76        0.78     13.49 o 
  -2   9  15        0.62       -1.87     12.01 o 
  -1   9  15       34.88       14.62     24.78 o 
   0   9  15        2.78        8.02     13.34 o 
   1   9  15       10.06       25.00     14.68 o 
 -10   0  16       15.68        2.68     23.44 o 
  -8   0  16      110.96      135.49     46.20 o 
  -6   0  16        1.99       -6.25     13.62 o 
  -4   0  16      360.05      322.93     47.88 o 
  -2   0  16     1477.13     1363.44     57.92 o 
   0   0  16     1449.51     1333.52     54.57 o 
   2   0  16      108.51      136.07     19.80 o 
   4   0  16        0.46       -1.44      6.78 o 
   6   0  16       55.00       39.73     29.46 o 
   8   0  16        1.13       13.84     22.32 o 
  -9   1  16        4.23        5.35     14.70 o 
  -8   1  16        0.04       -3.64     13.18 o 
  -7   1  16       17.11        6.77     14.05 o 
  -6   1  16       89.45       96.95     25.36 o 
  -5   1  16      862.88      906.29     41.78 o 
  -4   1  16       36.58       34.11      9.09 o 
  -3   1  16      371.14      451.67     23.75 o 
  -2   1  16      111.27      108.37     13.22 o 
  -1   1  16        0.00        0.51      4.50 o 
   0   1  16       99.13       92.50     12.62 o 
   1   1  16      162.10      144.40     13.52 o 
   2   1  16       37.14       44.83      8.77 o 
   3   1  16        9.65       10.98      7.43 o 
   4   1  16        1.68        7.20      6.30 o 
   5   1  16       20.57       14.40      7.72 o 
   6   1  16       71.55       64.31     22.99 o 
   7   1  16       63.22       78.10     26.45 o 
   8   1  16        5.87        2.74     15.76 o 
  -9   2  16       66.62       36.03     25.89 o 
  -8   2  16       20.10       13.00     21.87 o 
  -7   2  16      179.82      213.33     33.18 o 
  -6   2  16      137.26      131.21     20.49 o 
  -5   2  16      393.56      385.64     28.93 o 
  -4   2  16      347.10      328.44     26.24 o 
  -3   2  16      561.83      591.12     28.48 o 
  -2   2  16       88.90       81.46     12.45 o 
  -1   2  16      363.26      360.18     20.95 o 
   0   2  16        9.27        6.29      5.63 o 
   1   2  16      196.27      199.94     20.40 o 
   2   2  16       15.79       25.88      9.61 o 
   3   2  16        6.38        9.96      7.80 o 
   4   2  16       58.58       83.73     24.38 o 
   5   2  16        9.07       12.49      7.28 o 
   6   2  16       36.62       22.38     11.23 o 
   7   2  16       96.93      137.01     33.15 o 
   8   2  16        2.17       -1.73     16.35 o 
  -9   3  16      273.88      123.31    120.31 o 
  -8   3  16        3.36       -5.51     13.68 o 
  -7   3  16      153.28      155.62     32.82 o 
  -6   3  16      164.95      194.71     38.16 o 
  -5   3  16        1.63        4.10      8.84 o 
  -4   3  16       45.57       28.40     11.02 o 
  -3   3  16        0.05        1.74      5.86 o 
  -2   3  16      174.38      205.76     16.76 o 
  -1   3  16        0.21        3.61      5.34 o 
   0   3  16       42.82       40.93     11.86 o 
   1   3  16       54.85       57.93     14.00 o 
   2   3  16       41.92       49.12     14.71 o 
   3   3  16      291.01      234.45     24.94 o 
   4   3  16       12.20        7.35      9.69 o 
   5   3  16       18.67       13.51      7.11 o 
   6   3  16        7.46        0.00      8.57 o 
   7   3  16       44.76       62.68     15.11 o 
   8   3  16        6.63       18.80     13.30 o 
  -9   4  16        0.93       -0.68     12.25 o 
  -8   4  16       52.82       69.72     24.81 o 
  -7   4  16        7.43       18.71     13.04 o 
  -6   4  16        0.54       -3.48      8.63 o 
  -5   4  16       14.96       22.80     11.99 o 
  -4   4  16       33.70       29.24     12.21 o 
  -3   4  16       13.21        3.92      7.30 o 
  -2   4  16      107.05       96.44     13.36 o 
  -1   4  16        0.47        5.28      7.16 o 
   0   4  16       31.54       50.02     13.33 o 
   1   4  16       88.81       96.99     18.87 o 
   2   4  16      233.24      267.01     26.26 o 
   3   4  16       57.44       75.31     19.01 o 
   4   4  16      169.24      223.47     33.73 o 
   5   4  16        0.42        0.11      7.05 o 
   6   4  16       39.30       36.62     10.88 o 
   7   4  16        2.42        2.08     10.42 o 
  -8   5  16       12.35        9.17     11.72 o 
  -7   5  16       15.49       10.43     10.86 o 
  -6   5  16       58.44       66.39     16.32 o 
  -5   5  16       56.95       70.23     15.32 o 
  -4   5  16      137.49      144.64     21.85 o 
  -3   5  16        5.63        9.94      8.87 o 
  -2   5  16       17.27        6.13     11.60 o 
  -1   5  16       40.76       29.36     11.37 o 
   0   5  16       67.25       63.21     15.76 o 
   1   5  16        2.89        9.64      8.96 o 
   2   5  16       78.43       52.88     16.05 o 
   3   5  16      340.05      369.58     32.41 o 
   4   5  16       19.72       27.26     17.49 o 
   5   5  16       29.00       22.98     11.39 o 
   6   5  16       42.76       77.84     14.69 o 
   7   5  16        3.03        5.99     10.15 o 
  -7   6  16        5.10       12.88     13.19 o 
  -6   6  16       34.37       27.26     13.90 o 
  -5   6  16        1.19        6.44     10.24 o 
  -4   6  16       24.58       22.98     14.81 o 
  -3   6  16      211.22      235.37     35.03 o 
  -2   6  16        1.69        8.70     12.24 o 
  -1   6  16       40.81       38.45     12.68 o 
   0   6  16       18.30       27.25     11.76 o 
   1   6  16        3.58        1.93      9.77 o 
   2   6  16        0.49       -0.59      9.46 o 
   3   6  16       35.65       47.55     16.42 o 
   4   6  16       14.07       23.96     11.61 o 
   5   6  16        0.08        2.38     11.15 o 
   6   6  16        3.66        5.72      8.95 o 
  -6   7  16       82.62       72.10     19.57 o 
  -5   7  16        7.99       21.10     16.05 o 
  -4   7  16        5.51       15.29     14.33 o 
  -3   7  16        1.04        4.33     11.51 o 
  -2   7  16        1.46        9.83     12.58 o 
  -1   7  16        6.50       12.20     12.03 o 
   0   7  16       54.29       59.02     20.26 o 
   1   7  16        4.19        7.29      9.81 o 
   2   7  16       11.72       15.28     12.75 o 
   3   7  16        2.23        5.00     11.24 o 
   4   7  16        1.78       10.04      8.94 o 
   5   7  16        2.65       -7.14      9.74 o 
  -4   8  16        0.99        4.39     12.30 o 
  -3   8  16       38.75       47.02     21.31 o 
  -2   8  16        9.49        1.66     11.61 o 
  -1   8  16       22.76       15.34     13.78 o 
   0   8  16        3.27       19.84     14.65 o 
   1   8  16       17.58       -0.73     14.25 o 
   2   8  16        0.02       -0.29     15.19 o 
   3   8  16       85.83       75.67     35.71 o 
  -9   0  17       63.00        9.37     20.98 o 
  -7   0  17       66.99       63.39     34.15 o 
  -5   0  17      293.16      353.12     52.23 o 
  -3   0  17     1866.91     1746.71     65.65 o 
  -1   0  17     1113.54     1194.96     54.56 o 
   1   0  17       68.64       75.14     16.29 o 
   3   0  17      928.42     1048.20     85.04 o 
   5   0  17        0.56        6.25     21.65 o 
   7   0  17       73.90       46.87     34.60 o 
  -9   1  17        0.02       -8.68     13.28 o 
  -8   1  17       14.49       16.39     17.83 o 
  -7   1  17        2.67       -4.00     12.24 o 
  -6   1  17       11.22       25.20     15.76 o 
  -5   1  17      262.54      283.14     25.61 o 
  -4   1  17      330.38      285.85     20.44 o 
  -3   1  17       10.72        8.74      6.50 o 
  -2   1  17      200.24      187.18     16.60 o 
  -1   1  17     1095.30     1121.01     54.06 o 
   0   1  17       22.71       19.08      7.70 o 
   1   1  17      218.98      243.95     17.63 o 
   2   1  17       12.96       17.59      8.60 o 
   3   1  17      134.84      123.03     17.80 o 
   4   1  17       15.77       19.15     15.51 o 
   5   1  17        0.65       -2.88     14.50 o 
   6   1  17        8.68        9.72     14.75 o 
   7   1  17       21.03        2.37     15.56 o 
   8   1  17        8.10        4.79     16.17 o 
  -9   2  17      110.10       40.84     79.02 o 
  -8   2  17      162.10      177.64     37.71 o 
  -7   2  17       81.24       62.62     23.44 o 
  -6   2  17      411.42      449.83     33.17 o 
  -5   2  17       85.56       77.79     16.63 o 
  -4   2  17        0.61       -1.28      7.32 o 
  -3   2  17        0.80        1.49      5.94 o 
  -2   2  17      599.20      594.58     27.79 o 
  -1   2  17      290.53      326.46     20.88 o 
   0   2  17      156.69      162.52     14.93 o 
   1   2  17        0.04        1.33      6.10 o 
   2   2  17       29.18       36.96     12.76 o 
   3   2  17       17.36       26.59     11.79 o 
   4   2  17        6.21       10.80     13.28 o 
   5   2  17       20.45       19.83      8.48 o 
   6   2  17        2.51       -7.62     13.18 o 
   7   2  17       41.63       34.28     21.49 o 
   8   2  17       11.64       -5.01     16.96 o 
  -9   3  17        6.66        0.98     12.69 o 
  -8   3  17       11.42       21.31     16.78 o 
  -7   3  17       27.28       22.85     17.09 o 
  -6   3  17      141.93      134.70     23.66 o 
  -5   3  17      153.03      162.05     22.78 o 
  -4   3  17        0.03        0.06      8.37 o 
  -3   3  17       14.63       13.59      8.77 o 
  -2   3  17      293.55      276.09     19.85 o 
  -1   3  17      890.30      979.71     35.50 o 
   0   3  17        0.86       -2.84      6.60 o 
   1   3  17       71.30       89.43     17.74 o 
   2   3  17       61.10       66.32     15.78 o 
   3   3  17       76.59       92.11     19.32 o 
   4   3  17       14.25        6.29     10.70 o 
   5   3  17       21.39       22.51      8.48 o 
   6   3  17        6.94       13.95      8.37 o 
   7   3  17       18.27       11.81     17.84 o 
  -8   4  17        3.96       16.16     17.66 o 
  -7   4  17        0.81       -0.92     11.07 o 
  -6   4  17        0.08        0.24      8.97 o 
  -5   4  17      185.67      169.84     25.21 o 
  -4   4  17      134.32      133.14     22.23 o 
  -3   4  17       51.05       40.54     12.71 o 
  -2   4  17        0.13        3.26      7.70 o 
  -1   4  17        9.53       13.75      8.43 o 
   0   4  17       62.55       50.34     13.82 o 
   1   4  17       81.30       83.92     17.67 o 
   2   4  17       11.23       15.56     10.48 o 
   3   4  17      191.83      185.56     25.01 o 
   4   4  17       23.01       28.16     13.72 o 
   5   4  17       50.06       48.25     13.17 o 
   6   4  17       22.88       24.82      9.75 o 
   7   4  17        9.82       13.66      9.62 o 
  -8   5  17       29.38        5.57     16.09 o 
  -7   5  17       39.94       48.15     17.52 o 
  -6   5  17       24.82       24.74     13.19 o 
  -5   5  17       43.79       58.59     16.85 o 
  -4   5  17       25.10       34.00     13.47 o 
  -3   5  17       11.44        4.59     11.41 o 
  -2   5  17      188.69      164.05     27.22 o 
  -1   5  17      197.04      159.60     21.35 o 
   0   5  17        7.52       -1.26      7.36 o 
   1   5  17       70.72       50.01     14.74 o 
   2   5  17       42.05       48.59     16.22 o 
   3   5  17      124.93       97.67     21.63 o 
   4   5  17       66.86       71.25     25.89 o 
   5   5  17        2.50       11.09      8.70 o 
   6   5  17        0.09       -7.69      7.69 o 
  -7   6  17       11.26       11.01     13.11 o 
  -6   6  17       13.25        4.56     10.88 o 
  -5   6  17        0.95        1.25     10.71 o 
  -4   6  17       50.66       37.74     18.14 o 
  -3   6  17        6.77       10.84     15.40 o 
  -2   6  17       21.51        6.90     13.54 o 
  -1   6  17       90.49       79.55     23.98 o 
   0   6  17        8.38        4.94      8.71 o 
   1   6  17        0.38        5.21      9.55 o 
   2   6  17       47.17       48.44     15.91 o 
   3   6  17       23.52       20.03     12.49 o 
   4   6  17        1.84        4.82      9.54 o 
   5   6  17       11.91       17.67      9.98 o 
  -5   7  17        0.51       -2.28     12.31 o 
  -4   7  17       12.25       25.55     16.95 o 
  -3   7  17        8.71       10.54     14.44 o 
  -2   7  17        2.59        5.04     12.01 o 
  -1   7  17       66.40       43.99     19.61 o 
   0   7  17        2.25       -1.21     11.74 o 
   1   7  17        0.21       23.44     11.95 o 
   2   7  17        0.57        0.16     11.76 o 
   3   7  17        0.01        3.39     12.53 o 
   4   7  17       11.95       11.40     10.32 o 
  -3   8  17       36.00       44.38     20.40 o 
  -2   8  17       26.49       14.83     20.20 o 
  -1   8  17       13.36       -3.33      9.99 o 
   0   8  17        0.57       -6.78     12.05 o 
   1   8  17        1.17       -6.20     10.11 o 
   2   8  17       23.25        4.96     20.65 o 
  -8   0  18        0.18        4.24     19.42 o 
  -6   0  18        8.30        4.69     17.41 o 
  -4   0  18        2.60        5.19      8.94 o 
  -2   0  18     1006.55     1058.98     53.11 o 
   0   0  18     1309.64     1414.85     60.06 o 
   2   0  18       60.78       72.94     17.00 o 
   4   0  18        1.70       13.84     17.86 o 
   6   0  18       83.75      161.16     50.00 o 
   8   0  18        6.53       -0.22     17.41 o 
  -9   1  18      108.93        9.85      9.91 o 
  -8   1  18       30.94       30.92     18.91 o 
  -7   1  18        2.62        5.96     13.34 o 
  -6   1  18       17.35        9.61     13.00 o 
  -5   1  18      220.70      186.31     21.81 o 
  -4   1  18      302.34      316.12     26.81 o 
  -3   1  18      304.15      283.98     20.70 o 
  -2   1  18      355.83      323.50     22.08 o 
  -1   1  18        6.94        0.76      5.55 o 
   0   1  18      205.35      205.19     17.66 o 
   1   1  18      116.27      130.14     14.43 o 
   2   1  18       36.39       40.49     12.22 o 
   3   1  18       53.78       54.70     13.95 o 
   4   1  18        0.22        4.69     12.85 o 
   5   1  18        3.39       -0.24     14.14 o 
   6   1  18       10.91       20.62     16.41 o 
   7   1  18        6.64        4.89     16.55 o 
   8   1  18        1.57       -7.94     13.30 o 
  -9   2  18        2.30       -1.50     15.53 o 
  -8   2  18        4.41       -0.48     13.32 o 
  -7   2  18       10.85       14.34     17.75 o 
  -6   2  18       25.75       26.65     16.64 o 
  -5   2  18        0.50        7.70      9.02 o 
  -4   2  18        0.97        5.57      8.57 o 
  -3   2  18        9.40       14.16      7.14 o 
  -2   2  18       96.40       83.55     13.99 o 
  -1   2  18     1146.41     1255.77     40.91 o 
   0   2  18        1.74        9.36      8.96 o 
   1   2  18      186.35      225.71     22.53 o 
   2   2  18       96.14      102.08     17.08 o 
   3   2  18      240.49      277.09     26.77 o 
   4   2  18        4.06       -2.03      9.16 o 
   5   2  18       61.44       55.34     11.66 o 
   6   2  18        0.02       -8.99     15.67 o 
   7   2  18       20.56        6.97     15.98 o 
  -8   3  18       32.52       48.64     22.01 o 
  -7   3  18        1.41       -8.60     18.08 o 
  -6   3  18        0.30       -6.12      9.22 o 
  -5   3  18      250.43      266.56     27.21 o 
  -4   3  18       38.03       51.68     14.43 o 
  -3   3  18       75.58       88.57     17.26 o 
  -2   3  18      278.48      246.69     24.02 o 
  -1   3  18       90.29       83.54     16.92 o 
   0   3  18        0.43       -6.80      6.80 o 
   1   3  18       10.12        4.69      8.39 o 
   2   3  18        0.16        8.07      8.16 o 
   3   3  18        6.20       10.14     10.77 o 
   4   3  18       25.05       32.58     14.64 o 
   5   3  18       36.84       48.91     10.66 o 
   6   3  18       52.13       55.64     14.18 o 
   7   3  18        6.33       -5.35     13.08 o 
  -8   4  18        9.39        3.34     15.35 o 
  -7   4  18        7.15        5.37     15.86 o 
  -6   4  18      105.07      114.15     23.24 o 
  -5   4  18       36.55       35.31     14.06 o 
  -4   4  18        5.41       -2.07      8.90 o 
  -3   4  18       17.35       17.45     10.33 o 
  -2   4  18       25.78       32.35     15.04 o 
  -1   4  18       52.82       44.61     12.89 o 
   0   4  18      296.58      292.48     26.55 o 
   1   4  18       89.06       66.21     15.93 o 
   2   4  18       71.19       54.64     16.68 o 
   3   4  18       17.26       40.11     15.17 o 
   4   4  18       11.04       -0.37     10.72 o 
   5   4  18       30.60       26.10     11.61 o 
   6   4  18       24.99       34.75     11.05 o 
   7   4  18       12.22       -1.55     15.16 o 
  -7   5  18       34.25       56.30     18.88 o 
  -6   5  18       38.10       29.23     14.33 o 
  -5   5  18       68.76       54.95     32.29 o 
  -4   5  18       10.24       21.70     14.52 o 
  -3   5  18       52.02       37.94     18.15 o 
  -2   5  18      153.62      102.20     26.53 o 
  -1   5  18       38.62       33.65     13.01 o 
   0   5  18      100.03       76.85     17.52 o 
   1   5  18       13.26       10.46      9.58 o 
   2   5  18      136.31      176.29     24.47 o 
   3   5  18        0.25       -6.94     10.64 o 
   4   5  18       19.54       39.77     21.39 o 
   5   5  18       50.76       69.18     15.86 o 
   6   5  18        2.84       11.57      9.21 o 
  -6   6  18        2.01       -3.57     10.43 o 
  -5   6  18        6.38        1.19     12.43 o 
  -4   6  18        3.51       12.63     15.46 o 
  -3   6  18       16.28       27.37     16.21 o 
  -2   6  18        2.49        2.18     10.85 o 
  -1   6  18       12.34       16.40     13.75 o 
   0   6  18        0.20       -3.20      7.78 o 
   1   6  18        9.34       26.14     12.80 o 
   2   6  18        0.00       -2.12     11.25 o 
   3   6  18        3.78        6.24     12.02 o 
   4   6  18        0.20      -15.04     15.04 o 
   5   6  18        0.03       -8.93      8.93 o 
  -5   7  18        3.27       -2.72     16.52 o 
  -4   7  18        4.89        5.67     14.40 o 
  -3   7  18        3.91       16.37     14.77 o 
  -2   7  18        5.77       -1.82     12.90 o 
  -1   7  18        2.36        3.54     12.17 o 
   0   7  18        0.72       13.78     14.20 o 
   1   7  18        4.56        7.09     12.52 o 
   2   7  18        0.76       14.25     13.07 o 
   3   7  18        0.07       -3.12     12.40 o 
  -2   8  18       53.42       45.40     21.33 o 
  -1   8  18        2.68       18.89     15.44 o 
   0   8  18       14.81        3.71     12.04 o 
   1   8  18        9.46       -6.98     13.14 o 
  -7   0  19       98.72       88.62     37.72 o 
  -5   0  19      167.11      149.55     42.41 o 
  -3   0  19      763.75      794.16     62.50 o 
  -1   0  19     1734.21     1727.06     78.79 o 
   1   0  19      315.73      311.71     29.44 o 
   3   0  19      229.61      239.95     44.20 o 
   5   0  19        0.92       -2.90     20.31 o 
   7   0  19        0.04      -12.95     19.64 o 
  -8   1  19        0.02        7.64     16.88 o 
  -7   1  19        0.72       -1.14     12.06 o 
  -6   1  19        4.54       11.33     14.57 o 
  -5   1  19       85.78       93.63     24.75 o 
  -4   1  19        3.38       18.51      9.42 o 
  -3   1  19       53.19       58.99     12.36 o 
  -2   1  19       48.79       50.68     11.22 o 
  -1   1  19        6.95       10.63      6.90 o 
   0   1  19      246.32      266.57     19.93 o 
   1   1  19      429.36      475.14     31.59 o 
   2   1  19      395.21      390.79     30.14 o 
   3   1  19       99.92       72.11     27.34 o 
   4   1  19       63.23       61.01     22.87 o 
   5   1  19       12.91       16.57     15.87 o 
   6   1  19        0.00       18.17     17.52 o 
   7   1  19       14.96        1.24     13.99 o 
  -8   2  19       39.63       35.72     34.15 o 
  -7   2  19        4.00       -1.60     14.06 o 
  -6   2  19        5.92        0.84     18.19 o 
  -5   2  19        2.24       -1.13      8.30 o 
  -4   2  19        8.09       11.86      9.28 o 
  -3   2  19        2.01        0.17      7.84 o 
  -2   2  19      105.22      140.88     17.01 o 
  -1   2  19      218.99      202.72     17.96 o 
   0   2  19       34.17       44.70     13.57 o 
   1   2  19       10.06       15.56      9.22 o 
   2   2  19      243.88      325.92     28.25 o 
   3   2  19       16.27       10.92      9.53 o 
   4   2  19        0.03        1.09     10.00 o 
   5   2  19        2.98        6.15     15.59 o 
   6   2  19       37.79       29.88     20.06 o 
   7   2  19       10.48       -3.41     12.38 o 
  -8   3  19        8.60       -1.01     13.89 o 
  -7   3  19        7.85       -1.23     15.03 o 
  -6   3  19        0.38       -4.42      9.36 o 
  -5   3  19       33.60       27.49     12.99 o 
  -4   3  19        7.15        8.27      9.01 o 
  -3   3  19       13.10        7.65      8.44 o 
  -2   3  19       30.53       21.36     12.12 o 
  -1   3  19      199.76      178.82     22.12 o 
   0   3  19       22.33       17.28     10.38 o 
   1   3  19       50.89       57.53     15.80 o 
   2   3  19       11.94        6.17      9.08 o 
   3   3  19       66.82       86.99     19.75 o 
   4   3  19      409.51      466.95     36.87 o 
   5   3  19       60.74       67.42     12.84 o 
   6   3  19       59.41       90.90     29.12 o 
   7   3  19       37.03      -14.12     14.36 o 
  -7   4  19       18.47       36.27     20.91 o 
  -6   4  19      100.93      100.81     21.91 o 
  -5   4  19      126.56      151.72     23.66 o 
  -4   4  19       75.98       94.56     19.71 o 
  -3   4  19       39.38       41.18     17.59 o 
  -2   4  19       25.11       14.64     12.30 o 
  -1   4  19      253.94      195.99     22.55 o 
   0   4  19        5.19        3.73      8.66 o 
   1   4  19       30.72       19.60     10.78 o 
   2   4  19        3.41        4.72     10.41 o 
   3   4  19        2.43       -6.54      9.66 o 
   4   4  19        1.26        5.37     11.16 o 
   5   4  19       16.50       18.34      9.11 o 
   6   4  19       13.32       17.31      9.74 o 
  -7   5  19       14.26       26.05     14.58 o 
  -6   5  19       18.31       12.64     12.12 o 
  -5   5  19        0.04       14.13     11.97 o 
  -4   5  19        0.70       -3.50     11.82 o 
  -3   5  19        0.99        7.11     11.92 o 
  -2   5  19        1.03       -9.08      9.08 o 
  -1   5  19        0.81        8.02     11.18 o 
   0   5  19        0.85        4.05      8.85 o 
   1   5  19        0.22        3.50      8.76 o 
   2   5  19        0.23        9.96     10.63 o 
   3   5  19       33.20       40.26     16.66 o 
   4   5  19       81.40       94.89     29.04 o 
   5   5  19        0.46       -4.93      8.83 o 
  -5   6  19        5.32        9.63     14.25 o 
  -4   6  19        9.54       -3.73     12.80 o 
  -3   6  19        4.39        3.69     12.00 o 
  -2   6  19       12.42        3.58     13.00 o 
  -1   6  19       24.71       20.26     17.26 o 
   0   6  19       54.45       66.10     18.00 o 
   1   6  19       17.18       32.36     14.61 o 
   2   6  19       23.37       19.12     13.35 o 
   3   6  19        1.46        5.87     13.04 o 
   4   6  19        1.74        9.05     17.13 o 
  -4   7  19        0.05        1.67     12.43 o 
  -3   7  19        0.92       12.35     12.20 o 
  -2   7  19        7.55       -8.92     11.25 o 
  -1   7  19       71.35       19.22     30.80 o 
   0   7  19        0.06       -1.34     12.58 o 
   1   7  19        1.04        7.23     12.76 o 
   2   7  19        1.46       16.73     11.78 o 
   3   7  19       43.61       16.61     30.27 o 
  -8   0  20        0.13        8.26     18.53 o 
  -6   0  20        1.17       -5.36     15.40 o 
  -4   0  20        7.70       -3.23      9.14 o 
  -2   0  20        4.91        6.12     11.36 o 
   0   0  20       24.66       23.97     12.94 o 
   2   0  20       57.59       41.74     25.67 o 
   4   0  20       48.00       36.83     24.78 o 
   6   0  20       30.79       28.12     27.68 o 
  -8   1  20       13.78        8.67     11.39 o 
  -7   1  20        0.06       -8.82     12.04 o 
  -6   1  20      108.74      108.95     29.27 o 
  -5   1  20        6.69        2.21     11.79 o 
  -4   1  20       87.78       81.52     17.99 o 
  -3   1  20        9.86       10.04      7.98 o 
  -2   1  20        9.03       12.35      7.82 o 
  -1   1  20      736.60      835.62     35.67 o 
   0   1  20      427.35      426.08     41.03 o 
   1   1  20      378.31      410.21     30.02 o 
   2   1  20      445.90      428.84     31.69 o 
   3   1  20        2.77        3.09     12.60 o 
   4   1  20        7.31       16.73     13.78 o 
   5   1  20        8.84        7.62     16.57 o 
   6   1  20       16.43        2.25     16.99 o 
   7   1  20       35.24       -9.45     16.01 o 
  -8   2  20        3.55       -4.69     12.42 o 
  -7   2  20       15.91       25.71     17.42 o 
  -6   2  20       53.83       63.08     23.44 o 
  -5   2  20       27.29       22.73     12.15 o 
  -4   2  20       31.77       32.80     13.47 o 
  -3   2  20      134.94      111.17     19.91 o 
  -2   2  20       64.95       82.46     14.18 o 
  -1   2  20      105.27      113.98     19.65 o 
   0   2  20        1.22        4.81      7.85 o 
   1   2  20       17.60       25.75     10.54 o 
   2   2  20       64.36       78.82     18.36 o 
   3   2  20      138.74      182.00     23.78 o 
   4   2  20       30.37       34.31     20.54 o 
   5   2  20      405.81      524.68     52.54 o 
   6   2  20        5.32       -9.26     14.73 o 
  -7   3  20        0.10       -1.04     13.41 o 
  -6   3  20       79.09      122.81     31.22 o 
  -5   3  20      135.31      152.49     22.74 o 
  -4   3  20       60.01       76.71     17.86 o 
  -3   3  20        0.65       -4.24      7.86 o 
  -2   3  20        5.55       -3.75      8.08 o 
  -1   3  20      134.42      158.59     21.60 o 
   0   3  20       94.45      112.99     20.92 o 
   1   3  20       32.77       19.10     10.87 o 
   2   3  20      152.47      170.61     23.67 o 
   3   3  20      344.36      356.50     32.87 o 
   4   3  20       38.46       58.48     19.20 o 
   5   3  20       29.38       41.97     12.10 o 
   6   3  20       70.11       24.46     19.75 o 
  -7   4  20        1.80       -3.86     11.36 o 
  -6   4  20      220.32      124.40     81.27 o 
  -5   4  20       85.16      116.43     22.68 o 
  -4   4  20       52.27       59.92     21.65 o 
  -3   4  20       20.91       15.06     13.34 o 
  -2   4  20      106.23       78.07     23.96 o 
  -1   4  20       19.43       32.80     12.42 o 
   0   4  20       16.00       17.81     10.44 o 
   1   4  20        7.86        6.66      8.83 o 
   2   4  20       14.10       24.70     12.42 o 
   3   4  20        2.36       -4.05     11.03 o 
   4   4  20        8.95       12.94     13.20 o 
   5   4  20        9.69        5.47      9.14 o 
  -6   5  20        9.37       17.62     12.61 o 
  -5   5  20       83.65       41.14     69.64 o 
  -4   5  20       28.61       27.34     16.41 o 
  -3   5  20       32.12       43.84     19.96 o 
  -2   5  20       38.88       28.51     15.99 o 
  -1   5  20        4.71      -14.62     14.62 o 
   0   5  20       41.05       40.23     13.41 o 
   1   5  20       35.82       37.70     13.99 o 
   2   5  20       33.57       25.56     13.45 o 
   3   5  20       75.58       99.40     23.22 o 
   4   5  20        0.01        3.55     16.14 o 
   5   5  20        0.30       -1.61     10.57 o 
  -5   6  20        4.46       -2.85     12.49 o 
  -4   6  20        0.58        0.90     11.50 o 
  -3   6  20        2.10       -1.22     12.17 o 
  -2   6  20        4.66        8.67     11.95 o 
  -1   6  20       51.88       29.69     18.01 o 
   0   6  20       20.71        8.63     15.23 o 
   1   6  20        3.56        4.86     10.66 o 
   2   6  20        6.02       -0.18     12.32 o 
   3   6  20        5.01        5.54     11.97 o 
  -3   7  20        0.00       -0.52     13.03 o 
  -2   7  20        7.27      -10.42     10.42 o 
  -1   7  20        5.97        6.63     10.22 o 
   0   7  20        1.13       -8.65     12.95 o 
   1   7  20        0.18       23.60     17.63 o 
  -7   0  21       33.23       46.20     29.02 o 
  -5   0  21       42.70       30.80     26.12 o 
  -3   0  21      133.44      146.70     27.76 o 
  -1   0  21      164.48      203.38     41.74 o 
   1   0  21        0.83       -4.91     16.07 o 
   3   0  21        0.11       11.61     16.52 o 
   5   0  21       12.02       40.62     25.67 o 
  -7   1  21       15.99       16.08     15.76 o 
  -6   1  21       52.20       53.83     21.54 o 
  -5   1  21       92.16       87.89     24.78 o 
  -4   1  21        0.82        1.61      8.53 o 
  -3   1  21       17.23       15.10      8.86 o 
  -2   1  21       27.55       38.42     10.92 o 
  -1   1  21       87.00       77.87     14.94 o 
   0   1  21       13.17       19.33      9.56 o 
   1   1  21        2.40        7.88      8.71 o 
   2   1  21       26.76       45.88     20.98 o 
   3   1  21       65.39       85.55     24.30 o 
   4   1  21       14.44        8.87     15.14 o 
   5   1  21        1.94        7.33     15.77 o 
   6   1  21       86.72        6.74     12.04 o 
  -7   2  21       23.50       13.84     22.10 o 
  -6   2  21        9.82        5.32     14.71 o 
  -5   2  21        6.58       18.40     15.03 o 
  -4   2  21        0.03        0.39      8.43 o 
  -3   2  21      113.88      118.43     23.96 o 
  -2   2  21       22.00       27.79     12.81 o 
  -1   2  21       46.45       61.12     15.98 o 
   0   2  21        2.56        2.62      8.24 o 
   1   2  21      205.14      233.22     25.29 o 
   2   2  21      157.52      206.20     31.37 o 
   3   2  21      134.52      161.78     33.22 o 
   5   2  21        2.53       14.94     17.70 o 
   6   2  21       15.07        7.50     29.80 o 
  -7   3  21        1.04       -2.46     12.13 o 
  -6   3  21       11.76       19.50     15.70 o 
  -5   3  21        8.99        0.58     10.08 o 
  -4   3  21        7.55       16.84     10.92 o 
  -3   3  21        0.02       -7.59     10.56 o 
  -2   3  21       28.17       12.50     14.13 o 
  -1   3  21       82.07       81.41     17.42 o 
   0   3  21        0.17       -0.74      8.08 o 
   1   3  21        2.19        1.48     10.50 o 
   2   3  21        4.89        1.38      9.06 o 
   3   3  21       25.25       33.87     15.01 o 
   4   3  21       11.52        9.22     13.05 o 
   5   3  21        2.46        5.52     16.18 o 
  -6   4  21       34.91       15.40     10.92 o 
  -5   4  21       44.61       46.37     16.74 o 
  -4   4  21        0.08       -0.68     10.98 o 
  -3   4  21       35.22       20.56     15.43 o 
  -2   4  21       87.11       74.61     23.21 o 
  -1   4  21        2.67       -3.42      9.22 o 
   0   4  21       19.39       17.85     10.87 o 
   1   4  21       66.11       64.83     16.95 o 
   2   4  21        5.19        3.06     11.04 o 
   3   4  21      145.77      112.52     24.61 o 
   4   4  21        2.40        0.25     12.29 o 
   5   4  21       52.45       46.00     15.16 o 
  -5   5  21       19.25       17.61     11.69 o 
  -4   5  21       53.30       40.65     40.96 o 
  -3   5  21        6.46       13.21     13.97 o 
  -2   5  21        2.40        0.76     11.18 o 
  -1   5  21        1.95        4.53     12.39 o 
   0   5  21       15.91        1.86     10.66 o 
   1   5  21        0.75       -5.15      9.68 o 
   2   5  21       51.84       58.53     18.09 o 
   3   5  21        0.54        3.52     11.76 o 
   4   5  21        4.68       -4.88     15.55 o 
  -4   6  21        4.52       -6.95     12.83 o 
  -3   6  21        8.41        2.38      9.98 o 
  -2   6  21        8.49       -0.93     10.68 o 
  -1   6  21        9.02       -8.42     10.88 o 
   0   6  21        0.76       -9.96     12.26 o 
   1   6  21       19.65       23.59     12.96 o 
   2   6  21       27.08       25.35     14.39 o 
  -6   0  22      296.02      385.93     62.95 o 
  -4   0  22        0.85       -9.15     13.39 o 
  -2   0  22        1.85        0.43     10.89 o 
   0   0  22       13.97      -12.95     13.62 o 
   2   0  22        1.82       12.50     20.76 o 
   4   0  22        0.29       15.18     20.76 o 
  -7   1  22        2.76        4.81     11.47 o 
  -6   1  22       15.83       13.97     15.95 o 
  -5   1  22        6.47       19.51     14.95 o 
  -4   1  22       31.38       51.26     15.76 o 
  -3   1  22        1.89       -7.78      7.78 o 
  -2   1  22       23.47       32.98     10.48 o 
  -1   1  22        5.00        3.99      8.98 o 
   0   1  22        4.40        5.95      8.81 o 
   1   1  22       95.07       90.05     18.40 o 
   2   1  22       15.60       20.68     14.83 o 
   3   1  22        9.62        4.18     14.18 o 
   4   1  22       15.03       11.27     14.05 o 
   5   1  22       15.11       -5.07     15.09 o 
  -7   2  22       10.18       -5.32     13.34 o 
  -6   2  22       62.16       51.47     24.78 o 
  -5   2  22        4.56        1.73     13.02 o 
  -4   2  22        9.65       14.13     11.75 o 
  -3   2  22       39.38       31.55     13.63 o 
  -2   2  22       36.00       41.38     14.38 o 
  -1   2  22       35.50       25.74     11.62 o 
   0   2  22       11.96        6.83     11.71 o 
   1   2  22       55.80       74.91     18.33 o 
   2   2  22       29.44       49.39     15.01 o 
   3   2  22       54.48       63.94     22.04 o 
   4   2  22       10.19       29.43     16.73 o 
   5   2  22        1.62      -12.87     12.87 o 
  -6   3  22        0.90        5.76     11.40 o 
  -5   3  22       16.53       38.27     15.60 o 
  -4   3  22       56.83       56.99     20.70 o 
  -3   3  22        1.70       -3.34     13.06 o 
  -2   3  22       52.11       46.26     19.29 o 
  -1   3  22        0.21        1.03      9.06 o 
   0   3  22        0.24       13.73      9.15 o 
   1   3  22        0.17       -3.29      9.18 o 
   2   3  22        7.24        9.22     10.89 o 
   3   3  22        0.30        2.81     10.73 o 
   4   3  22       43.80       35.88     62.61 o 
   5   3  22      245.05      186.05    177.68 o 
  -5   4  22       23.74        0.83     12.06 o 
  -4   4  22        0.15        5.90     12.27 o 
  -3   4  22       14.85        6.44     14.72 o 
  -2   4  22      213.56      219.62     36.13 o 
  -1   4  22       10.84        8.04     11.64 o 
   0   4  22       21.22       40.99     13.64 o 
   1   4  22        7.91        8.81     11.03 o 
   2   4  22       81.36       48.04     16.29 o 
   3   4  22       27.37        9.21     14.16 o 
   4   4  22        4.87        6.29     13.19 o 
  -4   5  22        9.18       -0.56      9.36 o 
  -3   5  22       11.31       -1.64     11.58 o 
  -2   5  22       12.28        7.80     14.04 o 
  -1   5  22       26.68       35.13     18.36 o 
   0   5  22        2.54        3.33     11.49 o 
   1   5  22        1.35        4.96     11.81 o 
   2   5  22        6.41        3.24     12.01 o 
   3   5  22       48.05       45.60     17.72 o 
  -2   6  22       26.76       14.04     13.49 o 
  -1   6  22       43.88       -2.56     34.93 o 
   0   6  22        0.92       -0.78     10.42 o 
   1   6  22        0.28        3.60      9.66 o 
  -5   0  23       76.35      108.93     41.29 o 
  -3   0  23       75.92       73.14     20.83 o 
  -1   0  23       10.03       -1.77      9.92 o 
   1   0  23       40.82       59.82     27.90 o 
   3   0  23       48.15       43.75     28.79 o 
   5   0  23        8.61       35.94     26.79 o 
  -6   1  23       17.82        7.57     17.61 o 
  -5   1  23        9.20       10.09     15.06 o 
  -4   1  23       72.70      102.04     27.53 o 
  -3   1  23       25.84       18.62     12.42 o 
  -2   1  23        9.21       -3.46      8.52 o 
  -1   1  23       40.03       39.77     24.40 o 
   0   1  23        0.65       -1.38      8.27 o 
   1   1  23       20.59        8.69     13.08 o 
   2   1  23       89.76      105.42     26.76 o 
   3   1  23       25.66       10.56     27.12 o 
   4   1  23       14.36       28.24     22.21 o 
   5   1  23        6.75        5.60     18.15 o 
  -6   2  23       89.32        6.60     54.91 o 
  -5   2  23       10.77       19.61     15.23 o 
  -4   2  23       13.58        6.00     11.74 o 
  -3   2  23       43.62       40.47     18.92 o 
  -2   2  23       89.55      170.38     28.17 o 
  -1   2  23        0.98       -2.10      8.97 o 
   0   2  23        0.35        4.23      8.94 o 
   1   2  23       70.58       63.52     17.71 o 
   2   2  23       34.17       56.91     22.18 o 
   3   2  23       29.04       50.95     21.64 o 
   4   2  23       84.16      113.26     28.09 o 
  -5   3  23        2.62       -0.67     17.63 o 
  -4   3  23        6.89        9.41     14.99 o 
  -3   3  23        0.01       -0.53     11.51 o 
  -2   3  23      199.32      284.32     36.53 o 
  -1   3  23      150.53      163.05     26.01 o 
   0   3  23       20.31       23.69     13.36 o 
   1   3  23        0.18       -1.20     10.34 o 
   2   3  23        1.40       -8.88     16.37 o 
   3   3  23        1.68        1.65     14.15 o 
   4   3  23       27.78        7.03     18.94 o 
  -4   4  23        7.24        5.91     14.66 o 
  -3   4  23        0.03       -0.12     12.76 o 
  -2   4  23       91.09       51.56     19.77 o 
  -1   4  23        1.30        9.96     13.40 o 
   0   4  23        7.55       16.57     11.06 o 
   1   4  23       24.44       42.88     15.09 o 
   2   4  23       18.59       22.44     15.23 o 
   3   4  23       58.52       38.05     21.02 o 
  -3   5  23        5.46       -3.50     10.44 o 
  -2   5  23       52.16       17.90     42.30 o 
  -1   5  23        0.17       -1.13     12.49 o 
   0   5  23        2.54       24.59     15.76 o 
   1   5  23        0.30       -3.69     11.22 o 
  -4   0  24      126.72      169.64     47.77 o 
  -2   0  24        3.25       13.74     14.13 o 
   0   0  24       14.39       42.86     28.57 o 
   2   0  24       28.58       23.88     24.33 o 
   4   0  24        2.60       17.63     25.22 o 
  -5   1  24       88.09       89.64     27.57 o 
  -4   1  24       10.24       13.49     15.55 o 
  -3   1  24        2.16       -7.55      9.38 o 
  -2   1  24        2.23       10.25     10.95 o 
  -1   1  24       21.62       22.55     13.84 o 
   0   1  24       12.74       12.17     27.23 o 
   1   1  24        0.00        8.94     12.99 o 
   2   1  24        6.76       14.91     14.47 o 
   3   1  24        3.68        1.95     15.01 o 
   4   1  24        4.70       -8.53     15.63 o 
  -5   2  24        0.73       -9.87     13.67 o 
  -4   2  24       21.21       25.75     18.19 o 
  -3   2  24       14.62       34.29     19.80 o 
  -2   2  24       32.02       53.84     20.22 o 
  -1   2  24       58.88       48.28     19.17 o 
   0   2  24       15.31       18.75     12.32 o 
   1   2  24        2.00        4.68     13.14 o 
   2   2  24        0.21        1.84     17.19 o 
   3   2  24       15.05       16.51     18.22 o 
  -4   3  24        0.11       -3.09     11.74 o 
  -3   3  24        0.84        6.80     13.16 o 
  -2   3  24       90.76      101.42     28.23 o 
  -1   3  24       87.38       85.63     23.82 o 
   0   3  24        8.81       21.35     12.90 o 
   1   3  24        9.92       -1.49     10.18 o 
   2   3  24        3.97        8.61     12.04 o 
   3   3  24       44.17       34.63     19.84 o 
  -3   4  24        0.21        1.63     12.77 o 
  -2   4  24       64.24       64.79     22.86 o 
  -1   4  24       10.42       11.32     14.84 o 
   0   4  24        4.37       12.34     10.99 o 
   1   4  24        2.39        2.55     11.33 o 
   2   4  24       26.35       49.79     17.24 o 
  -3   0  25      101.13       97.77     37.95 o 
  -1   0  25        3.23        7.14     21.43 o 
   1   0  25        0.97       10.27     20.09 o 
   3   0  25       16.71       39.73     28.57 o 
  -4   1  25       26.78       39.34     19.48 o 
  -3   1  25       10.60       -1.73     13.07 o 
  -2   1  25        6.70        1.70     12.60 o 
  -1   1  25        0.51       17.26     14.51 o 
   0   1  25        6.24       -5.69     13.10 o 
   1   1  25       10.49       18.74     14.99 o 
   2   1  25       56.50       70.54     22.95 o 
   3   1  25       13.14       22.16     19.61 o 
  -4   2  25        5.90      -10.71     20.98 o 
  -3   2  25       52.89       91.47     26.22 o 
  -2   2  25       16.45        4.98     15.97 o 
  -1   2  25       58.57       66.33     18.45 o 
   0   2  25        1.91        5.94      9.75 o 
   1   2  25       16.42       33.35     18.26 o 
   2   2  25       67.02       77.99     27.17 o 
  -3   3  25       76.15      108.69     29.02 o 
  -2   3  25       88.61       99.32     28.94 o 
  -1   3  25      135.46      175.21     42.08 o 
   0   3  25        1.04       -4.01     11.17 o 
   1   3  25       10.97        6.96     11.75 o 
  -2   0  26       60.36       70.31     34.15 o 
   0   0  26        0.59       19.64     23.66 o 
  -3   1  26       36.59       31.70     25.89 o 
  -2   1  26        0.60        4.19     14.96 o 
  -1   1  26        0.01      -14.64     14.64 o 
   0   1  26        9.68       17.63     25.00 o 
   1   1  26        2.63       25.36     17.66 o 
  -2   2  26      114.64      143.23     33.64 o 
  -1   2  26       12.81       18.05     17.26 o 
   0   2  26       18.03       26.26     19.08 o 
                                                 
